# Supplementary material for: Rab5-mediated endosome formation is regulated at the trans-Golgi network
Source: Commun Biol. 2019 Nov 15;2:419. doi: 10.1038/s42003-019-0670-5 (PMC6858330; doi:10.1038/s42003-019-0670-5)
Supplement: Supplementary file 3 — Supplementary Data 1 [file 42003_2019_670_MOESM3_ESM.xlsx]

## Sheet: Data list
	Figure No.	Data shown in the graph	Statistical method
	Figure 1b	Alexa-alpha-factor localization in endocytosis-defective mutants	Chi-square test for trend
	Figure 1d	Number of GFP-Vps21p endosome in endocytosis-defective mutants	One-way ANOVA with Tukey's post-hoc test
	Figure 1e	Relative intensity of GFP-Vps21p endosome in endocytosis-defective mutants	One-way ANOVA with Tukey's post-hoc test
	Figure 2b	Alexa-alpha-factor localization in BFA-treated cells	Chi-square test for trend
	Figure 2c	Number of Alexa-alpha-factor-labeled endosome in BFA-treated cells	Two-way ANOVA with Bonferroni's post-hoc test
	Figure 2e	FM4-64 localization in BFA-treated cells	Chi-square test for trend
	Figure 2g	Relative intensity of GFP-Vps21p endosome in BFA-treated cells	Unpaired t-test with Welch's correction
	Figure 2i	Relative intensity of Vps8-GFP endosome in Monensin-treated cells	Unpaired t-test with Welch's correction
	Figure 3c	Number of GFP-Vps21p endosome in TGN-derived traffic-defective mutants	One-way ANOVA with Tukey's post-hoc test
	Figure 3d	Relative intensity of GFP-Vps21p endosome in TGN-derived traffic-defective mutants	One-way ANOVA with Tukey's post-hoc test
	Figure 3f	Relative amount of GTP-bound Vps21p in endocytosis- or TGN-derived traffic-defective mutants	One-way ANOVA with Tukey's post-hoc test
	Figure 4a	Relative expression levels of Vps9p in TGN-derived traffic-defective mutants	One-way ANOVA with Tukey's post-hoc test
	Figure 4c	Number of GFP-Vps9p puncta in TGN-derived traffic-defective mutants	One-way ANOVA with Tukey's post-hoc test
	Figure 4f	Lifetime of GFP-Vps9p puncta in ENT3/5-deleted mutant	Unpaired t-test with Welch's correction
	Figure 4h	Localization of GFP-Vps9p in ENT3/5-deleted mutant	Two-way ANOVA with Tukey's post-hoc test
	Figure 5b	Localization of GFP-Vps9p in ypt31ts mutant	Two-way ANOVA with Tukey's post-hoc test
	Figure 5e	Number of GFP-Vps21p endosome in ypt31ts mutant	One-way ANOVA with Tukey's post-hoc test
	Figure 5f	Relative intensity of GFP-Vps21p endosome in ypt31ts mutant	One-way ANOVA with Tukey's post-hoc test
	Figure 5h	Localization of TGN-resident clathrin adaptors in ypt31ts mutant	Unpaired t-test with Welch's correction
	Figure 6b	Relative intensity of GFP-Vps21p endosome in CUE domain-deleted vps9 mutants	One-way ANOVA with Tukey's post-hoc test
	Figure 6d	Relative intensity of GFP-Vps21p endosome in CUE domain-deleted vps9 mutants	Unpaired t-test with Welch's correction
	Figure 6e	Number of GFP-Vps21p endosome in CUE domain-deleted vps9 mutants	One-way ANOVA with Tukey's post-hoc test
	Figure 6g	Relative amount of GTP-bound Vps21p in CUE domain-deleted vps9 mutants	One-way ANOVA with Tukey's post-hoc test
	Figure 6i	Number of Alexa-alpha-factor-labed endosome in CUE domain-deleted vps9 mutants	Two-way ANOVA with Bonferroni's post-hoc test

## Sheet: Fig1b (Statistics)
	Numerical data								Statistical analysis using Graphpad Prism 6.0
			1st assay	2nd assay	3rd assay	Average	Average (%)		Chi-square test for trend result
	WT	PM	0	0	0	0	0			WT vs vps9D muk1D	WT vs sla2D	WT vs sac6D scp1D	vps9D muk1D vs sla2D	vps9D muk1D vs sac6D scp1D	sla2D vs sac6D scp1D
		PM+end/vac	0	0	0	0	0		Chi-square, df	173.8, 1	200.0, 3	180.6, 1	161.3, 1	163.2, 1	0.7246, 1
		end/vac	5	3	2	3.33333	6.66667		P value	< 0.0001	< 0.0001	< 0.0001	< 0.0001	< 0.0001	0.3946
		vac	45	47	48	46.6667	93.3333		P value summary	****	****	****	****	****	ns
	vps9D muk1D	PM	0	0	0	0	0		One- or two-tailed	NA	NA	NA	NA	NA	NA
		PM+end/vac	0	0	0	0	0		Statistically significant? (alpha<0.05)	Yes	Yes	Yes	Yes	Yes	No
		end/vac	50	50	50	50	100
		vac	0	0	0	0	0		Data analyzed
	sla2D	PM	20	23	22	21.6667	43.3333		Number of rows	4	4	4	4	4	4
		PM+end/vac	30	27	28	28.3333	56.6667		Number of columns	2	2	2	2	2	2
		end/vac	0	0	0	0	0
		vac	0	0	0	0	0
	sac6D scp1D	PM	28	19	27	24.6667	49.3333
		PM+end/vac	22	31	23	25.3333	50.6667
		end/vac	0	0	0	0	0
		vac	0	0	0	0	0

## Sheet: Fig1d (Statistics)
	Numerical data									Statistical analysis using Graphpad Prism 6.0
	#	WT	vps9D muk1D	sla2D	sac6D scp1D	end3D	myo3D myo5D	sac6D scp1D rom1D		ANOVA summary							Tukey's multiple comparisons test result
	1	11	0	7	3	6	4	8		F	116.5							Mean Diff.	95% CI of diff.	Significant?	Summary
	2	12	2	16	9	3	6	7		P value	< 0.0001						WT vs. vps9Δmuk1Δ	5.613	4.707 to 6.519	Yes	****	< 0.0001
	3	8	1	6	10	10	11	11		P value summary	****						WT vs. sla2Δ	-0.7467	-1.653 to 0.1595	No	ns	0.1853
	4	6	0	5	6	4	5	14		Are differences among means statistically significant? (P < 0.05)	Yes						WT vs. sac6Δscp1Δ	-0.4867	-1.393 to 0.4195	No	ns	0.691
	5	6	1	4	3	5	6	16		R square	0.4012						WT vs. end3Δ	-0.8333	-1.739 to 0.07280	No	ns	0.0951
	6	11	1	11	6	3	8	7									WT vs. myo3Δmyo5Δ	-0.5133	-1.419 to 0.3928	No	ns	0.634
	7	5	0	5	7	6	7	4		Brown-Forsythe test							WT vs. sac6Δscp1Δ rom1Δ	-0.6533	-1.559 to 0.2528	No	ns	0.3357
	8	5	1	6	4	10	9	5		F (DFn, DFd)	25.47 (6, 1043)						vps9Δmuk1Δ vs. sla2Δ	-6.36	-7.266 to -5.454	Yes	****	< 0.0001
	9	4	1	3	3	11	12	3		P value	< 0.0001						vps9Δmuk1Δ vs. sac6Δscp1Δ	-6.1	-7.006 to -5.194	Yes	****	< 0.0001
	10	3	1	5	9	5	14	4		P value summary	****						vps9Δmuk1Δ vs. end3Δ	-6.447	-7.353 to -5.541	Yes	****	< 0.0001
	11	5	0	9	6	18	13	6		Significantly different standard deviations? (P < 0.05)	Yes						vps9Δmuk1Δ vs. myo3Δmyo5Δ	-6.127	-7.033 to -5.221	Yes	****	< 0.0001
	12	3	0	11	6	3	13	2									vps9Δmuk1Δ vs. sac6Δscp1Δ rom1Δ	-6.267	-7.173 to -5.361	Yes	****	< 0.0001
	13	4	0	3	7	6	5	7		Bartlett's test							sla2Δ vs. sac6Δscp1Δ	0.26	-0.6461 to 1.166	No	ns	0.9798
	14	6	0	8	5	5	6	8		Bartlett's statistic (corrected)	364.5						sla2Δ vs. end3Δ	-0.08667	-0.9928 to 0.8195	No	ns	> 0.9999
	15	4	1	4	4	8	3	7		P value	< 0.0001						sla2Δ vs. myo3Δmyo5Δ	0.2333	-0.6728 to 1.139	No	ns	0.9885
	16	4	0	13	4	7	4	9		P value summary	****						sla2Δ vs. sac6Δscp1Δ rom1Δ	0.09333	-0.8128 to 0.9995	No	ns	> 0.9999
	17	2	1	9	4	2	3	6		Significantly different standard deviations? (P < 0.05)	Yes						sac6Δscp1Δ vs. end3Δ	-0.3467	-1.253 to 0.5595	No	ns	0.9188
	18	4	0	5	8	11	4	5									sac6Δscp1Δ vs. myo3Δmyo5Δ	-0.02667	-0.9328 to 0.8795	No	ns	> 0.9999
	19	4	0	7	6	12	6	7		ANOVA table	SS	DF	MS	F (DFn, DFd)	P value		sac6Δscp1Δ vs. sac6Δscp1Δ rom1Δ	-0.1667	-1.073 to 0.7395	No	ns	0.9982
	20	4	0	4	10	4	6	8		Treatment (between columns)	4932	6	822	F (6, 1043) = 116.5	P < 0.0001		end3Δ vs. myo3Δmyo5Δ	0.32	-0.5861 to 1.226	No	ns	0.9438
	21	7	0	9	9	17	15	11		Residual (within columns)	7360	1043	7.057				end3Δ vs. sac6Δscp1Δ rom1Δ	0.18	-0.7261 to 1.086	No	ns	0.9972
	22	4	1	5	4	5	6	3		Total	12292	1049					myo3Δmyo5Δ vs. sac6Δscp1Δ rom1Δ	-0.14	-1.046 to 0.7661	No	ns	0.9993
	23	10	0	15	11	4	4	5
	24	5	0	14	8	3	5	7		Data summary
	25	6	2	12	7	6	6	8		Number of treatments (columns)	7
	26	10	1	5	6	7	5	4		Number of values (total)	1050
	27	4	0	3	2	6	4	3
	28	7	1	2	3	5	5	4
	29	3	0	7	5	11	6	5
	30	6	1	3	6	4	5	5
	31	4	1	9	6	8	7	5
	32	6	0	5	3	11	8	4
	33	3	1	7	7	4	7	3
	34	4	1	11	9	5	5	6
	35	4	0	7	8	3	4	9
	36	8	2	9	10	7	8	8
	37	5	0	5	2	6	5	9
	38	5	0	3	6	7	4	10
	39	2	0	19	4	8	7	3
	40	7	0	18	11	7	11	5
	41	12	0	9	4	6	12	6
	42	9	0	4	10	3	6	5
	43	4	0	3	3	8	8	7
	44	5	0	8	6	9	4	14
	45	4	0	4	4	4	4	15
	46	8	0	2	9	3	5	4
	47	11	0	13	4	5	7	3
	48	4	0	4	7	6	8	4
	49	6	0	14	8	3	9	6
	50	5	0	5	3	7	8	7
	51	3	0	3	8	8	5	6
	52	8	0	11	3	7	2	8
	53	2	1	3	4	9	14	9
	54	4	0	12	3	8	12	7
	55	7	1	4	7	7	7	5
	56	4	1	8	7	6	5	5
	57	3	0	9	11	5	4	6
	58	4	0	10	7	11	4	7
	59	3	0	3	3	12	5	6
	60	4	0	8	4	4	6	11
	61	4	0	4	5	9	7	12
	62	9	0	9	7	8	8	4
	63	6	0	10	4	11	5	5
	64	4	1	3	10	12	5	8
	65	8	1	6	4	4	4	5
	66	3	1	8	5	6	6	6
	67	4	0	4	5	7	5	7
	68	9	1	13	8	8	4	5
	69	9	0	6	2	9	4	8
	70	2	0	2	5	8	7	9
	71	9	0	5	8	7	6	8
	72	11	0	7	11	6	8	9
	73	3	0	7	5	9	7	5
	74	7	0	5	8	9	5	6
	75	11	1	4	10	8	4	4
	76	4	0	3	7	4	5	7
	77	6	0	7	5	12	6	8
	78	6	0	5	10	6	7	7
	79	7	1	3	7	8	6	9
	80	6	0	11	5	9	7	8
	81	7	0	5	8	5	8	7
	82	6	1	4	8	4	7	8
	83	8	0	3	3	7	8	6
	84	4	0	2	5	8	6	4
	85	9	0	6	11	7	5	11
	86	4	0	9	3	4	4	4
	87	11	1	3	3	6	7	12
	88	3	0	7	14	5	8	4
	89	7	0	5	6	6	5	6
	90	8	1	4	7	7	4	7
	91	6	1	5	4	6	5	8
	92	3	0	7	11	5	6	9
	93	6	1	3	5	6	7	9
	94	3	0	7	7	7	6	8
	95	11	1	5	4	6	7	6
	96	9	0	2	9	5	8	4
	97	4	0	7	7	6	6	3
	98	11	0	4	6	7	4	4
	99	9	1	8	4	6	5	5
	100	8	1	4	6	4	6	6
	101	11	0	9	6	6	6	7
	102	6	0	10	6	12	4	5
	103	4	0	14	14	5	8	4
	104	4	0	4	7	4	7	3
	105	2	0	2	3	8	4	6
	106	9	1	7	7	6	8	5
	107	6	2	7	9	7	11	3
	108	7	0	8	7	5	4	7
	109	2	0	3	4	4	5	8
	110	4	0	9	6	9	6	9
	111	7	1	11	9	5	5	17
	112	2	0	4	10	6	6	10
	113	5	0	12	6	5	7	5
	114	6	0	5	6	3	8	6
	115	5	0	5	4	9	7	7
	116	3	1	7	4	12	4	11
	117	2	2	5	6	14	11	6
	118	7	1	12	3	7	12	7
	119	3	0	8	6	4	7	8
	120	8	1	14	4	4	5	6
	121	6	0	3	9	5	4	5
	122	6	0	9	7	3	6	4
	123	3	0	4	3	16	7	5
	124	4	0	11	7	5	6	5
	125	10	1	4	4	8	5	6
	126	6	0	7	11	7	7	6
	127	7	0	5	4	9	6	7
	128	7	0	19	3	11	5	4
	129	12	1	4	6	12	9	4
	130	6	0	4	11	10	4	7
	131	6	0	7	5	9	5	6
	132	5	0	2	5	6	6	6
	133	5	1	7	7	5	7	5
	134	6	2	5	8	6	6	4
	135	7	0	3	8	7	11	8
	136	4	0	11	8	6	12	9
	137	10	0	5	7	4	3	11
	138	6	1	9	4	3	6	4
	139	2	0	5	7	4	7	5
	140	7	1	5	12	6	11	12
	141	7	0	2	14	9	9	6
	142	11	0	5	6	11	5	5
	143	7	1	6	8	4	6	7
	144	6	0	14	5	5	7	8
	145	9	0	5	11	6	4	7
	146	5	0	5	11	4	5	4
	147	7	0	8	8	5	6	3
	148	10	1	3	10	7	7	3
	149	5	0	2	5	8	5	8
	150	7	0	7	6	6	8	9

## Sheet: Fig1e (sla2)
	WT																		sla2D
	1st assay						2nd assay						3rd assay						1st assay						2nd assay						3rd assay
					Endosome						Endosome						Endosome						Endosome						Endosome						Endosome
	Cell #	Area	Puncta	Cytoplasm	Puncta-CP		Cell #	Area	Puncta	Cytoplasm	Puncta-CP		Cell #	Area	Puncta	Cytoplasm	Puncta-CP		Cell #	Area	Puncta	Cytoplasm	Puncta-CP		Cell #	Area	Puncta	Cytoplasm	Puncta-CP		Cell #	Area	Puncta	Cytoplasm	Puncta-CP
	1	44	372.045	231.841	6168.98		1	21	459.095	210.143	5227.99		1	44	271.818	177.114	4166.98		1	77	434.455	254.091	13888		1	54	372.944	280.593	4986.95		1	47	448.277	235.851	9984.02
	2	52	287	202.346	4402.01		2	34	297.853	191.059	3631		2	48	231.958	186.875	2163.98		2	51	396.863	296.078	5140.03		2	51	384.451	314	3593		2	34	267.176	227.441	1350.99
	3	45	229.289	188.822	1821.01		3	22	253.364	210.818	936.012		3	53	212.208	187.83	1292.03		3	74	425.743	281.068	10706		3	35	332.743	224.343	3794		3	21	263.286	228.571	729.015
	4	35	323.029	204.257	4157.02		4	20	278.4	194.35	1681		4	103	319.107	181.058	14219		4	53	431.208	309.585	6446.02		4	63	403.317	255.921	9285.95		4	45	341.578	239.089	4612
	5	57	447.544	213.175	13359		5	26	449.885	229.808	5722		5	94	293.426	178.33	10819		5	118	454.958	311.966	16873.1		5	57	344.649	242.316	5832.98		5	43	319.721	254.651	2798.01
	6	41	305.244	209.927	3908		6	43	448.349	230.605	9362.99		6	26	270.885	179.423	2378.01		6	82	560.146	307.159	20744.9		6	51	353.549	237.686	5909.01		6	37	433.811	255.405	6601.02
	7	51	309.941	201.451	5532.99		7	42	293.762	187.524	4462		7	80	313.087	204.05	8722.96		7	72	454.569	302.264	10966		7	40	357.575	233.4	4967		7	45	395.533	281.956	5110.97
	8	51	360.078	190.784	8633.99		8	46	367.761	190.587	8150		8	44	276.932	189.136	3863.02		8	63	456.619	351.349	6632.01		8	45	322.044	219.444	4617		8	37	368.838	307.189	2281.01
	9	43	314.512	208.535	4557.01		9	43	389.279	213.674	7551.01		9	51	284.314	185.02	5063.99		9	142	506.211	359.894	20777		9	32	367.906	210.312	5043.01		9	38	336.895	285.974	1935
	10	38	242.605	206.763	1362		10	35	444.486	219.829	7862.99		10	63	308.317	196.984	7013.98		10	193	494.466	362.269	25514		10	44	355.341	220.932	5914		10	45	335.622	241.444	4238.01
	11	57	352.526	193.825	9045.96		11	28	302.643	189.714	3162.01		11	39	250.308	193.231	2226		11	62	773.21	360.419	25593		11	46	340.848	199.761	6490		11	29	284.207	264.828	561.991
	12	36	338.139	197.278	5071		12	37	296.27	201.676	3499.98		12	31	231.968	175.839	1740		12	77	791.377	343.532	34484.1		12	28	512.607	248.714	7389		12	37	364.946	259.351	3907.02
	13	38	298.342	210.526	3337.01		13	46	423.87	218.261	9458.01		13	143	313.685	187.413	18056.9		13	43	557.465	285.163	11709		13	50	372.46	229.18	7164		13	42	383.69	262.643	5083.97
	14	39	332.231	201.667	5092		14	30	298.833	192.5	3189.99		14	60	222.267	178.3	2638.02		14	44	466.841	292.795	7658.02		14	44	341.682	209.523	5815		14	43	390.512	307.977	3549.01
	15	53	300.774	204.113	5123.03		15	58	373.293	191.31	10555		15	82	317.207	208.341	8927.01		15	33	442.061	278.485	5398.01		15	70	612.457	275.857	23562		15	35	255.257	247.571	269.01
	16	77	367.013	199.74	12880		16	33	288.333	199.727	2924		16	98	415.5	268.765	14380		16	52	473.481	286.519	9722.02		16	58	489.052	260.517	13255		16	31	402.71	270.355	4103
	17	28	300.536	217.643	2321		17	58	401.776	222.345	10407		17	60	322.55	209.633	6775.02		17	64	419.781	288.391	8408.96		17	64	432.422	262.344	10885		17	70	518.943	281.729	16605
	18	116	452.026	222.517	26623		18	61	305.738	196.262	6678.04		18	78	311.41	206.564	8177.99		18	78	560.103	360.013	15607		18	64	449.938	251.25	12716		18	50	418.34	283.44	6745
	19	69	333.217	188.507	9984.99		19	32	292.5	187.562	3358.02		19	110	380.791	199.536	19938.1		19	66	503.636	260.53	16045		19	42	340.643	237.452	4334.02		19	38	287.053	260.316	1016.01
	20	89	416.348	193.573	19827		20	49	419.306	220.98	9717.97		20	56	293.214	177.357	6487.99		20	56	345.714	238.821	5986.01		20	23	329.652	234.261	2193.99		20	19	296.789	244.947	984.998
	21	81	411.148	214.988	15889		21	38	339.816	192.289	5606.03		21	85	272.612	211.294	5212.03		21	53	476.755	235.736	12774		21	31	336.903	257.935	2448.01		21	43	395.419	276.512	5113
	22	46	325.37	210.109	5302.01		22	36	287.778	190.417	3505		22	45	297.4	212.2	3834		22	61	533.918	257.115	16885		22	117	502.94	232.453	31647		22	56	433.357	280.875	8538.99
	23	66	326.742	202.879	8174.96		23	50	293.92	205.42	4425		23	64	347.438	221.641	8051.01		23	73	409.849	256.137	11221		23	39	389.949	228.333	6303.02		23	32	364.531	263.594	3229.98
	24	176	417.426	209.278	36634		24	45	433.756	189.2	11005		24	109	334.798	212.826	13294.9		24	51	524.431	254.882	13747		24	37	303.459	230.919	2683.98		24	48	364.771	250.604	5480.02
	25	55	299.891	199.709	5510.01		25	26	429.577	196.423	6062		25	33	249.758	194.152	1835		25	77	548.13	293.922	19574		25	76	302.934	222.776	6092.01		25	34	317.971	234.441	2840.02
	26	52	318.885	209.288	5699.04		26	22	290.318	206.864	1835.99		26	77	281.364	200.195	6250.01		26	41	485.927	302.756	7510.01		26	40	279.025	212.85	2647		26	54	388	258.278	7004.99
	27	53	342.66	196.717	7734.98		27	31	259.71	200.097	1848		27	64	271.281	182.281	5696		27	86	478.849	264.174	18462		27	31	247.452	180.419	2078.02		27	34	339.588	242.382	3305
	28	112	456.438	233.107	25013.1		28	44	379.727	193.841	8178.98		28	68	423.162	201.603	15066		28	57	310.667	273.579	2114.02		28	44	441.614	287.864	6765		28	38	291.316	270.053	807.994
	29	79	325.595	185.19	11092		29	28	304.75	218.393	2418		29	58	262.69	201.603	3543.05		29	85	319.459	240.741	6691.03		29	39	359.359	266.949	3603.99		29	40	528.4	303.9	8980
	30	96	409.385	202.344	19875.9		30	30	328.967	214.233	3442.02		30	64	369.375	213.844	9953.98		30	79	503.278	277.62	17827		30	31	400.355	260.226	4344		30	73	628.055	296.699	24189
	31	120	399.35	211.2	22578		31	37	345.649	223.703	4512		31	113	485.044	224.903	29395.9		31	71	560.746	309.746	17821		31	24	407	255.208	3643.01		31	35	492.486	290.086	7084
	32	99	370.394	210.616	15818		32	50	426.26	221.4	10243		32	60	322.833	211.183	6699		32	53	551.358	260.981	15390		32	63	378.413	263.159	7261		32	55	645.382	350.291	16230
	33	84	400.155	192.738	17423		33	36	409.694	223.417	6705.97		33	53	413.132	241.943	9073.02		33	68	593.059	292.941	20408		33	21	302.286	230.714	1503.01		33	58	579.931	273.931	17748
	34	63	317.921	189.175	8111		34	37	403.162	200.784	7487.99		34	32	384.812	217.281	5360.99		34	54	559.593	301.889	13916		34	22	296.5	222	1639		34	29	460.414	260.552	5796
	35	36	323.444	183.333	5044		35	28	253.607	182.679	1985.98		35	60	373.833	202.2	10298		35	61	441.443	288.787	9312.02		35	44	400.432	226.773	7641		35	41	433.463	251.902	7444
	36	58	248.397	213.655	2015.04		36	32	406.531	199.156	6636		36	70	379.286	213.843	11581		36	40	323.65	261.75	2476		36	44	343.568	247.841	4211.99		36	49	463.755	305.041	7776.99
	37	56	263.768	193.661	3925.99		37	27	336.63	193.444	3866.02		37	79	359.228	203.354	12314		37	87	545.425	290.908	22143		37	52	287.077	232.115	2858.02		37	44	349.591	224.386	5509.02
	38	44	274.614	193.432	3572.01		38	32	252.312	180.844	2286.98		38	44	490.477	211.227	12287		38	88	475.875	283.102	16964		38	47	299.915	226.936	3430.01		38	35	325.257	250.686	2609.99
	39	51	245.157	194.745	2571.01		39	30	370.133	242.5	3828.99		39	51	384.471	217.686	8506.03		39	54	460.815	287.648	9351.02		39	32	373.938	230.625	4586.02		39	32	489.406	302.656	5976
	40	45	239.289	193.956	2039.99		40	25	351.8	239.04	2819		40	57	261.825	201.298	3450.04		40	76	404.184	275.276	9797.01		40	27	270.037	206.963	1703		40	44	561.818	335.477	9959
	41	29	230.517	194.241	1052		41	24	322.042	231.375	2176.01		41	39	259.615	182.718	2998.98		41	55	601.636	320.182	15480		41	54	424.241	246.093	9619.99		41	62	432.71	250.532	11295
	42	127	376.504	198.74	22576		42	29	269.31	207.655	1787.99		42	50	244.56	192.76	2590		42	63	449.857	289.381	10110		42	27	369	251.481	3173.01		42	44	304.386	243.273	2688.97
	43	48	255.771	208.958	2247.02		43	62	321.484	196.726	7735		43	89	283.697	218.876	5769.07		43	58	613.207	265.172	20186		43	54	372.13	264.241	5826.01		43	74	434.973	237.527	14611
	44	66	370.606	233.879	9023.98		44	32	364.5	196.562	5374.02		44	49	458.122	218.429	11745		44	71	459.282	349.521	7793.03		44	40	350.175	270.425	3190		44	35	350.514	261.314	3122
	45	110	380.6	197.645	20125		45	44	357.273	203.205	6778.99		45	62	379.435	217.403	10046		45	232	651.621	359.741	67716.2		45	27	357.111	262.741	2547.99		45	37	358.811	266.378	3420.02
	46	72	325.236	191.972	9595.01		46	33	305	197.485	3547.99		46	56	292.964	204.893	4931.98		46	47	486.043	311.17	8219.03		46	68	402.456	239.368	11090		46	27	399.185	268.037	3541
	47	48	321.771	196.062	6034.03		47	31	361.677	206	4825.99		47	56	280.411	191.589	4974.03		47	50	563.94	352.22	10586		47	40	320.05	240.575	3179		47	74	330.595	244.27	6388.05
	48	57	320.754	226	5400.98		48	55	665.636	208.745	25129		48	41	471	220.927	10253		48	53	532.849	280.434	13378		48	35	347.857	200.571	5155.01		48	48	390.375	242.042	7119.98
	49	49	290.265	243.041	2313.98		49	39	546.231	257.205	11272		49	95	397.568	217.842	17074		49	49	400.061	276.673	6046.01		49	31	313.935	211.161	3185.99		49	34	250.235	222.941	927.996
	50	183	422.617	239.727	33468.9		50	33	268.97	200.97	2244		50	48	267.854	211.688	2695.97		50	45	483.444	289.022	8748.99		50	37	264.459	217.649	1731.97		50	32	273.719	261.812	381.024
	51	51	311.667	211.451	5111.02		51	47	405.979	233.66	8098.99		51	44	377.091	188.227	8310.02		51	85	398.329	288.447	9339.97		51	38	447.711	239.632	7907		51	115	403.2	254.73	17074.1
	52	113	402.602	218.319	20824		52	38	314.184	192.184	4636		52	32	308.656	195.531	3620		52	75	576.453	307.013	20208		52	86	450.779	286.047	14167		52	110	483.409	246.982	26007
	53	69	263.377	219.275	3043.04		53	46	379.783	212.891	7677.03		53	67	382.463	201.209	12144		53	65	341.215	281.615	3874		53	36	286.583	263.611	826.992		53	67	420.746	301.985	7956.99
	54	127	385.283	237.74	18738		54	43	445.256	230.419	9237.99		54	41	262.756	195.829	2744.01		54	60	628.25	312.75	18930		54	34	312.824	260.794	1769.02		54	38	348.789	239.184	4164.99
	55	111	339.423	239.532	11087.9		55	48	364.604	195.354	8124		55	73	289.205	195.438	6844.99		55	23	649.304	352.957	6815.98		55	36	320.333	244.472	2731		55	58	478.293	243.448	13621
	56	224	462.598	274.549	42123		56	25	360.64	200.48	4004		56	53	340.094	207.208	7042.96		56	62	429.435	267.468	10042		56	43	319.674	253.767	2834		56	48	373.583	242.812	6277.01
	57	45	274.222	243.889	1364.98		57	43	345.093	198.093	6321		57	45	252.022	178.089	3326.98		57	34	374.853	271.559	3512		57	34	362.412	242.441	4079.01		57	30	308.433	234.533	2217
	58	156	365.038	201.038	25584		58	35	351.114	189.743	5647.98		58	88	457.352	214.33	21385.9		58	39	398.744	282.513	4533.01		58	86	452.907	259.965	16593		58	75	437.293	270	12547
	59	146	275.13	197.5	11334		59	51	367.686	200.118	8545.97		59	48	207.604	190.708	811.008		59	42	399.286	325.214	3111.02		59	43	464.628	246.628	9374		59	54	356.444	283.519	3937.95
	60	79	357.494	195.734	12779		60	41	446.171	217.439	9378.01		60	99	573.798	234.121	33628		60	64	348.453	238.922	7009.98		60	49	470.408	245.837	11004		60	67	380.164	273.075	7174.96
	61	93	261.796	190.903	6593.05		61	92	362.12	204.75	14478		61	58	543.276	241.483	17504		61	52	484	311.346	8978.01		61	42	390.333	272.214	4961		61	45	367.2	256.178	4995.99
	62	60	277.2	201.033	4570.02		62	26	258.346	210.923	1233		62	56	416.982	198.768	12220		62	52	420.538	288.346	6873.98		62	39	436.103	285.821	5861		62	33	273	246.636	870.012
	63	231	451.896	226.281	52117.1		63	38	374.711	240.526	5099.03		63	51	263.392	204.647	2996		63	56	732.161	333.125	22346		63	50	573.74	294.48	13963		63	35	322.029	272.171	1745.03
	64	236	369.305	188.996	42552.9		64	24	387.292	197.333	4559.02		64	54	357.648	218.444	7517.02		64	40	631.075	367.4	10547		64	53	415.566	287.566	6784		64	78	364.205	267.949	7507.97
	65	67	338.94	231.836	7175.97		65	42	296	192.905	4329.99		65	59	401.661	208.932	11371		65	54	447.833	316.926	7068.98		65	52	439.731	281.981	8203		65	59	385.915	268.22	6944
	66	49	301.796	236.408	3204.01		66	52	258.865	189.942	3584		66	34	270.5	182.029	3008.01		66	50	385.24	329.7	2777		66	50	348.54	267.74	4040		66	43	405.791	259.558	6288.02
	67	233	509.648	211.622	69440.1		67	31	390	206.871	5677		67	104	334.067	196.663	14290		67	30	416.133	363.133	1590		67	40	428.925	259.175	6790		67	48	295.479	239.375	2692.99
	68	64	272.453	198.281	4747.01		68	55	366.818	195.655	9413.96		68	64	296.125	206.781	5718.02		68	44	365.205	356.591	379.016		68	41	357.78	255.854	4178.97		68	58	484.897	245.052	13911
	69	49	206.469	188.49	880.971		69	79	453.62	224.342	18113		69	41	279.659	208.902	2901.04		69	41	633.293	301.878	13588		69	52	447.385	264.731	9498.01		69	31	335.129	280.516	1693
	70	100	374.73	207.06	16767		70	42	443.762	213.571	9668.02		70	48	336.875	219.458	5636.02		70	41	409.293	315.634	3840.02		70	72	542.125	336	14841		70	55	614.818	304.2	17084
	71	108	361.565	175.537	20091		71	32	392.094	209.719	5836		71	61	355.967	244.115	6822.97		71	82	585.841	277.024	25323		71	47	478.872	287.319	9002.99		71	49	569.571	281.837	14099
	72	41	313	190.073	5040.01		72	62	409.774	219.935	11770		72	68	373.5	232.059	9617.99		72	50	370.94	281.4	4477		72	34	393.735	286.588	3643		72	27	355.852	259.148	2611.01
	73	94	223	186.543	3426.96		73	66	425.333	241.076	12161		73	30	253.4	193.967	1782.99		73	32	395.719	277.031	3798.02		73	45	354.311	268.6	3856.99		73	48	410.625	289.292	5823.98
	74	95	367.021	215.537	14391		74	36	384.833	225.306	5742.97		74	31	239.226	184.903	1684.01		74	57	393.474	279.579	6492.01		74	38	358.079	296.579	2337		74	73	624.575	308.329	23086
	75	53	312.189	276.321	1901		75	87	332.184	229.253	8955		75	41	301.756	214.854	3562.98		75	50	316.12	227.12	4450		75	46	445.065	308.587	6277.99		75	76	576.632	289.434	21827
	76	163	461.773	256.92	33391		76	52	314	191.385	6375.98		76	37	389.27	235.216	5700		76	38	377.342	256.684	4585		76	27	350.741	312.444	1034.02		76	56	517.25	309.768	11619
	77	45	296.644	197.422	4464.99		77	69	304.043	203.739	6920.98		77	30	258.867	210.033	1465.02		77	50	365.48	269.94	4777		77	42	327.405	236.667	3811		77	65	502.4	287.477	13970
	78	81	295.383	210.963	6838.02		78	67	421.552	223.194	13290		78	40	335.375	230.475	4196		78	58	520.845	279.121	14020		78	77	485.104	260.87	17266		78	43	395.14	308.256	3736.01
	79	72	315.528	222.403	6705		79	78	452.462	214.667	18548		79	89	345.966	196.596	13293.9		79	61	392.213	286.82	6428.97		79	50	337.76	248.48	4464		79	46	473.761	288.957	8500.98
	80	100	318.01	192.26	12575		80	46	314	230.935	3820.99		80	67	309.269	227.716	5464.05		80	63	552.905	325.889	14302		80	59	318.831	204.542	6743.05		80	33	326.394	263.909	2062.01
	81	94	243.809	181.691	5839.09		81	30	394.5	209.833	5540.01		81	52	273.904	227.385	2418.99		81	49	341.694	208.959	6504.02		81	58	492.793	260	13502		81	59	318.576	275.983	2512.99
	82	73	258.986	185.671	5351.99		82	37	396.622	232.108	6087.02		82	55	237.091	195.545	2285.03		82	42	459.357	313.571	6123.01		82	54	398.87	267.185	7110.99		82	55	526.764	344.927	10001
	83	96	256.823	187.052	6698.02		83	48	244.188	200.917	2077.01		83	48	255.708	194.229	2950.99		83	52	527.365	292.558	12210		83	55	441.691	256.509	10185		83	48	530.292	304.917	10818
	84	52	328.288	204.192	6452.99		84	36	494.194	225	9690.98		84	63	269.698	199.349	4431.99		84	89	605.236	283.921	28597		84	55	392.018	286.964	5777.97		84	69	596.942	298.261	20609
	85	36	313.028	217.278	3447		85	39	470.487	237.513	9085.99		85	83	363.518	216.494	12203		85	62	779.371	333	27675		85	33	349.03	295.667	1760.98		85	47	419.106	300.021	5596.99
	86	56	325.821	200.768	7002.97		86	31	311.645	222.871	2751.99		86	49	320.347	213.143	5253		86	42	712.429	360.143	14796		86	38	360.684	260.026	3825		86	47	317.553	275.234	1988.99
	87	66	264.955	187.364	5121.01		87	54	361.167	225.444	7329.04		87	36	247.694	191.139	2035.98		87	83	480.663	320.916	13259		87	43	422.116	283.512	5959.97		87	39	346.179	279.462	2601.96
	88	69	270.116	190.174	5516		88	28	408.607	231.679	4953.98		88	64	349.266	235.578	7276.03		88	54	650.315	332.944	17138		88	53	388.774	260.585	6794.02		88	52	439.558	300.058	7254
	89	59	312.915	195.78	6910.97		89	28	379.071	224.714	4322		89	53	316.736	226.792	4767.03		89	39	525.359	350.667	6812.99		89	36	431.306	279.306	5472		89	59	395.746	261.508	7920.04
	90	148	327.473	191.034	20193		90	44	337.023	209.841	5596.01		90	85	256.847	198.447	4964		90	49	485.306	364.816	5904.01		90	61	530.574	286.443	14892		90	28	340.286	255.714	2368.02
	91	41	259.732	196.976	2573		91	44	344.545	203.864	6189.96		91	89	228.921	203.719	2242.98		91	62	719.081	272.452	27691		91	47	521.809	300.617	10396		91	27	318.111	249.037	1865
	92	27	223.556	197.37	707.022		92	28	260.214	199.107	1711		92	39	246.538	183.846	2444.99		92	49	495.286	276.735	10709		92	43	481.721	243.233	10255		92	37	348.865	302.432	1718.02
	93	107	325.991	201.131	13360		93	55	307.945	187.364	6631.95		93	57	257.789	190.509	3834.96		93	57	542.509	285.965	14623		93	44	439	294.682	6349.99		93	44	438.705	301.068	6056.03
	94	105	325.886	187.533	14527.1		94	76	479.987	211.579	20399		94	50	254.34	223.02	1566		94	51	349.235	315.569	1716.97		94	38	313.5	255.579	2201		94	51	415.275	295.235	6122.04
	95	169	464.225	207.426	43399		95	36	400.917	210.556	6853		95	69	383.841	249.493	9270.01		95	71	578.958	285.338	20847		95	59	335.847	276.78	3484.95		95	61	419.672	295.508	7574
	96	101	328.455	249.228	8001.93		96	44	321.955	250.591	3140.02		96	74	459.851	253.189	15293		96	40	349.35	256.025	3733		96	52	438.288	252.942	9637.99		96	64	382.359	277.719	6696.96
	97	109	313.972	214.872	10801.9		97	38	248.421	202.842	1732		97	35	437.629	265.857	6012.02		97	46	435.783	292.848	6575.01		97	42	279.19	259.762	815.976		97	63	349.508	257.984	5766.01
	98	77	339.338	188.61	11606.1		98	50	362.92	209.64	7664		98	38	441.763	267.789	6611.01		98	72	518.958	289.181	16543.9		98	37	537.135	324.189	7879		98	48	318.792	281.708	1780.03
	99	105	324.305	183.124	14824		99	50	436.2	190.04	12308		99	62	394.097	227.565	10325		99	39	508.872	303.385	8013.99		99	50	499.5	309.38	9506		99	63	415.159	293.063	7692.05
	100	45	292	181.044	4993.02		100	46	289.717	191.935	4497.97		100	76	384.066	196.763	14235		100	74	617.959	301.135	23445		100	60	445.1	250.7	11664		100	80	419.312	260.663	12691.9
	Average				11552.5		Average				6569.14		Average				7608.59		Average				12378.8		Average				6598.45		Average				6932.6
	Endosome	Puncta (Mean*Area) - CP (Mean*Area)																	Endosome	Puncta (Mean*Area) - CP (Mean*Area)
	relative intensity (mutant / WT)
	1st assay	1.07152
	2nd assay	1.00446
	3rd assay	0.911154

## Sheet: Fig1e (sac6 scp1)
	WT																		sac6D scp1D
	1st assay						2nd assay						3rd assay						1st assay						2nd assay						3rd assay
					Endosome						Endosome						Endosome						Endosome						Endosome						Endosome
	Cell #	Area	Puncta	Cytoplasm	Puncta-CP		Cell #	Area	Puncta	Cytoplasm	Puncta-CP		Cell #	Area	Puncta	Cytoplasm	Puncta-CP		Cell #	Area	Puncta	Cytoplasm	Puncta-CP		Cell #	Area	Puncta	Cytoplasm	Puncta-CP		Cell #	Area	Puncta	Cytoplasm	Puncta-CP
	1	42	667.381	199.952	19632		1	49	485.535	205.507	13721.4		1	69	364.188	230.855	9199.98		1	77	375.156	229.506	11215		1	94	335.149	230.926	9796.96		1	49	508.592	238.347	13242
	2	61	503.656	204.41	18254		2	67	500.896	208.388	19598		2	36	301.25	226.167	2702.99		2	120	458.442	211.167	29673		2	38	228.658	216.895	446.994		2	45	354.578	226.222	5776.02
	3	42	426.833	194.667	9750.97		3	53	330.981	178.453	8083.98		3	41	256.439	197.488	2416.99		3	80	327.85	224.9	8236		3	54	364.704	256.667	5834		3	26	331.115	222.923	2812.99
	4	77	267.766	199.857	5228.99		4	57	526.614	201.018	18559		4	43	346.093	190.163	6704.99		4	98	393.5	227.276	16290		4	40	383.225	281.775	4058		4	48	371.375	197.125	8364
	5	87	536.034	200.448	29196		5	33	343.121	203.758	4598.98		5	74	252.014	227.432	1819.07		5	46	645.239	283.652	16633		5	31	299.194	225.871	2273.01		5	54	299.458	219.917	4295.21
	6	61	511.049	215.311	18040		6	38	262.316	216.237	1751		6	48	269.375	211.042	2799.98		6	60	320.4	252.733	4060.02		6	32	366.938	243.094	3963.01		6	26	451.577	241.577	5460
	7	88	286.034	198.977	7661.02		7	56	311.75	199.161	6304.98		7	40	281.325	209.125	2888		7	30	294.3	201.367	2787.99		7	46	412.043	245.891	7642.99		7	55	352.982	202.636	8269.03
	8	110	510.673	212.809	32765		8	73	340.164	250.055	6577.96		8	57	385.93	236.456	8520.02		8	30	566.1	228.6	10125		8	47	342.34	286.34	2632		8	42	301.452	197.167	4379.97
	9	97	272.072	206.567	6353.99		9	59	333.458	247.644	5063.03		9	51	243.569	197.333	2358.04		9	124	406.032	242.081	20329.9		9	43	355.628	212.884	6137.99		9	37	348.919	240.946	3995
	10	79	386.481	212.759	13724		10	53	373.132	246.019	6736.99		10	32	248.875	187.062	1978.02		10	64	342	249.203	5939.01		10	54	418.556	235	9912.02		10	60	346.067	231.783	6857.04
	11	52	517.519	239.385	14463		11	45	425.2	241.378	8271.99		11	56	262.821	218.179	2499.95		11	88	348.466	242.705	9306.97		11	104	482.442	262.904	22832		11	40	357.85	199.95	6316
	12	51	478.255	207.588	13804		12	43	452.791	226.163	9745		12	47	306.213	198.83	5047		12	62	660.113	247.516	25581		12	48	267.271	239.562	1330.03		12	58	331.643	205.643	7308
	13	46	415	214.804	9209.02		13	49	406.61	223.439	8975.38		13	44	275.409	191.273	3701.98		13	27	304.63	206.519	2649		13	53	424.547	231.377	10238		13	40	329.6	210.475	4765
	14	33	445.424	213.273	7660.98		14	47	340.791	222.628	5553.66		14	36	219.667	166.722	1906.02		14	58	303.552	213.776	5207.01		14	48	444.542	270.521	8353.01		14	34	326.647	199.029	4339.01
	15	39	396.231	206	7419.01		15	44	349.886	242.568	4721.99		15	54	255.444	193.944	3321		15	24	296.125	205.75	2169		15	43	363.721	259.07	4499.99		15	53	336.264	204.453	6985.98
	16	37	698.892	262.919	16131		16	46	379.283	211.239	7730.02		16	38	317.789	231.079	3294.98		16	103	341.738	234.019	11095.1		16	65	292.431	223.8	4461.01		16	102	285.268	199.122	8786.89
	17	49	544.816	297	12143		17	47	434.17	243.362	8967.98		17	49	357.102	209.449	7235		17	64	351.453	239.188	7184.96		17	84	334.964	281.44	4496.02		17	64	287.917	204.417	5344
	18	28	456.393	269.143	5243		18	62	398.452	248.161	9318.04		18	55	311.836	195.709	6386.98		18	67	343.254	249.612	6274.01		18	70	409.914	251.8	11068		18	46	256.192	194.115	2855.54
	19	29	653.31	275.103	10968		19	67	355.567	212.194	9605.99		19	65	280.123	188.646	5946		19	51	286.51	205.353	4139.01		19	100	356.59	263.62	9297		19	71	352.915	191.606	11452.9
	20	31	657.806	222.903	13482		20	35	360.2	245.286	4021.99		20	56	355.107	208.946	8185.02		20	58	278.103	219.155	3418.98		20	72	448.514	252.681	14100		20	41	323.073	216.024	4389.01
	21	24	485.667	229.125	6157.01		21	63	364.238	211.905	9596.98		21	67	346.597	204.91	9493.03		21	54	309.13	226.815	4445.01		21	61	330.033	245.639	5148.03		21	47	290.043	223.128	3145.01
	22	49	522.673	215.449	15054		22	83	329.494	217.711	9277.99		22	64	312.219	214.703	6241.02		22	46	293.565	237.935	2558.98		22	82	348.207	243.402	8594.01		22	47	284.128	208.936	3534.02
	23	48	495.917	210.438	13703		23	51	439.471	202.235	12099		23	51	221.333	198.314	1173.97		23	39	306.769	262	1745.99		23	39	297	231.692	2547.01		23	65	481.585	241.508	15605
	24	33	461	209.667	8293.99		24	58	339.711	231.256	6290.39		24	39	281.513	208.564	2845.01		24	34	300.706	217.824	2817.99		24	45	276.289	220.644	2504.02		24	75	338.187	219.6	8894.03
	25	46	377.348	221.652	7162.02		25	64	330.562	237.891	5930.94		25	56	325.625	209.429	6506.98		25	88	392.159	232.659	14036		25	99	299.253	216.828	8160.07		25	42	281.667	226.714	2308.03
	26	43	509.302	218.279	12514		26	53	289.321	226.396	3335.03		26	54	302.667	217.926	4576.01		26	183	525.306	217.94	56248		26	64	397.281	262.156	8648		26	50	302.42	182.7	5986
	27	56	620.893	270.125	19643		27	65	365.123	232.215	8639.02		27	51	349.314	246.882	5224.03		27	59	266.864	207.271	3515.99		27	68	364.309	264.779	6768.04		27	45	272.267	208.933	2850.03
	28	52	522.5	283.096	12449		28	52	412.865	269.096	7475.99		28	79	319.152	204.43	9063.04		28	81	332.679	219.111	9199.01		28	58	283.586	257.276	1525.98		28	46	328.63	228.87	4588.96
	29	29	456.655	267.759	5477.98		29	66	365.258	256.894	7152.02		29	54	447.241	230.778	11689		29	82	446.244	237.549	17113		29	73	398.315	228.164	12421		29	42	302.643	216.476	3619.01
	30	47	614.851	241.745	17536		30	44	290.409	227.068	2787		30	68	280.074	195.426	5756.06		30	48	364.542	263.208	4864.03		30	71	422.549	235.563	13276		30	49	316.163	223.204	4554.99
	31	30	486.233	244.567	7249.98		31	60	308.367	232.267	4566		31	59	296.949	171.949	7375		31	33	372.03	241.788	4297.99		31	64	357.609	224.453	8521.98		31	52	280.885	208.769	3750.03
	32	48	532.771	221.542	14939		32	73	492.959	219.932	19931		32	38	263.553	186.316	2935.01		32	57	434.982	250.702	10504		32	32	405.281	260.188	4642.98		32	51	369.922	200.922	8619
	33	51	492.157	241.216	12798		33	65	305.923	206.569	6458.01		33	53	275.623	187.245	4684.03		33	55	496.68	217.68	15345		33	61	324.148	248.951	4587.02		33	54	405.463	253.907	8184.02
	34	31	467.71	216	7803.01		34	47	309.26	194.039	5415.39		34	66	429.273	195.03	15460		34	32	305.281	268.562	1175.01		34	76	295.053	250.737	3368.02		34	41	457.683	197.22	10679
	35	52	377.25	212.923	8545		35	69	454.928	234.522	15208		35	74	323.811	211.77	8291.03		35	105	656.848	253.733	42327.1		35	74	267.757	242.581	1863.02		35	41	437.366	221.756	8840.01
	36	46	534.043	218.913	14496		36	51	338.373	232.569	5396		36	74	372.338	227.162	10743		36	68	341.691	232.338	7436		36	71	263.817	241.986	1550		36	35	412.4	242.029	5962.99
	37	49	493.041	249.327	11942		37	55	371.055	203.309	9226.03		37	66	342.667	222.621	7923.04		37	44	284.432	215.705	3023.99		37	65	270.308	199.738	4587.05		37	35	248.943	182.829	2313.99
	38	40	567.825	200.7	14685		38	28	397.121	250.348	4109.64		38	75	324.28	213.227	8328.97		38	48	407.333	225.479	8728.99		38	72	404.444	237.167	12043.9		38	44	418.227	184.523	10283
	39	57	611.684	200.421	23442		39	54	270.075	205.189	3503.84		39	76	315.961	216.158	7585.03		39	33	358.091	243.364	3785.99		39	49	283.673	228.286	2713.96		39	35	289.029	208.8	2808.01
	40	37	641.432	265.243	13919		40	55	330.509	189.164	7773.98		40	56	245.018	189.429	3112.98		40	62	401.613	244.887	9717.01		40	51	440.059	220.333	11206		40	31	292.581	209.71	2569
	41	27	504.185	216.185	7776		41	51	345.039	276.157	3512.98		41	76	313.724	213.882	7587.99		41	28	331.5	212.5	3332		41	41	280.927	210.22	2898.99		41	74	392.338	234.595	11673
	42	43	592.07	236.698	15281		42	43	352.023	176.907	7529.99		42	45	412.578	217.511	8778.01		42	26	299.385	213.923	2222.01		42	46	285.5	217.696	3118.98		42	53	270.245	212.377	3067
	43	41	439.585	198.415	9887.97		43	52	455.635	247.423	10827		43	57	279.772	212.544	3832		43	25	272.36	204.76	1690		43	64	315.953	232.078	5368		43	38	222.026	177.658	1685.98
	44	50	523.64	204.84	15940		44	83	367.88	253.59	9486.07		44	63	380.587	210.476	10717		44	47	414.894	248.362	7827		44	126	495.087	267.762	28642.9		44	58	353.5	203.724	8687.01
	45	36	536.444	242	10600		45	71	401.873	248.549	10886		45	52	365.865	202.827	8477.98		45	54	554.352	185.722	19906		45	65	360.815	264.554	6256.97		45	44	309.636	212.568	4270.99
	46	35	426.686	272.943	5381		46	54	366.389	195.389	9234		46	62	269	208.935	3724.03		46	46	434	245.848	8654.99		46	47	306.085	228.766	3633.99		46	63	344.222	215.317	8121.01
	47	30	283.6	189	2838		47	52	478.462	208.038	14062		47	74	290.203	251.892	2835.01		47	62	548.21	210.613	20931		47	134	477.493	223.239	34070		47	42	320	191.357	5403.01
	48	28	441.464	224.643	6070.99		48	41	355.146	193.415	6630.97		48	56	283.429	193.571	5032.05		48	24	340.542	229.75	2659.01		48	57	403.895	263.263	8016.02		48	32	295.625	191.438	3333.98
	49	35	550.943	208.114	11999		49	63	298.778	181.317	7400.04		49	63	316.27	203.984	7074.02		49	84	549.119	226.619	27090		49	56	371.589	251.875	6703.98		49	30	305.233	202.733	3075
	50	31	562.71	215.097	10776		50	61	264.082	183.262	4930.02		50	57	331.579	206.614	7123.01		50	38	453.947	252.658	7648.98		50	52	338.731	228.846	5714.02		50	58	385.879	216.155	9843.99
	51	36	442.306	206.028	8506.01		51	48	321.627	201.478	5767.15		51	73	261.904	209.822	3801.99		51	50	384.02	222.54	8074		51	51	337.824	236.294	5178.03		51	34	306	212.029	3195.01
	52	20	435.75	217.95	4356		52	44	253.5	173.25	3531		52	64	331.078	165.812	10577		52	44	484.614	232.705	11084		52	68	386.985	212.044	11896		52	49	334.939	247.02	4308.03
	53	48	268.062	182.417	4110.96		53	29	446.164	202.068	7078.78		53	40	263.45	175.775	3507		53	28	428.571	265.571	4564		53	50	359.48	226.48	6650		53	45	343.533	225.6	5306.99
	54	50	524.14	271.58	12628		54	65	301.831	199.262	6666.98		54	84	274.119	178.429	8037.96		54	26	405	251.346	3995		54	99	375.758	222.96	15127		54	42	322.381	178.429	6045.98
	55	46	433.761	178.043	11763		55	35	288.086	204.457	2927.02		55	59	269.119	197.475	4227		55	30	404.3	244.333	4799.01		55	53	273.472	200.906	3846		55	52	269.115	191.096	4056.99
	56	36	309.722	173.694	4897.01		56	64	352.889	216.956	8699.71		56	34	231.882	187.853	1496.99		56	54	397.667	202.963	10514		56	56	315.411	217.125	5504.02		56	49	239.878	227.327	614.999
	57	54	429.296	277.556	8193.96		57	56	403.589	236.214	9373		57	64	266.453	200.828	4200		57	28	287.571	208.786	2205.98		57	50	297.78	226.04	3587		57	46	328.913	225.717	4747.02
	58	48	538.5	291.375	11862		58	55	508.273	223.982	15636		58	48	295.958	187.5	5205.98		58	29	412.172	222.034	5514		58	77	276.117	188.688	6732.03		58	55	363.945	233.582	7169.96
	59	37	435.027	269.838	6111.99		59	72	401.486	227.097	12556		59	99	302.697	168.293	13306		59	45	432.978	236.8	8828.01		59	51	287.725	224.275	3235.95		59	36	365.306	245.417	4316
	60	42	286.81	264.405	941.01		60	60	468.117	206.683	15686		60	63	239.905	162.492	4877.02		60	28	238.071	215.679	626.976		60	44	279.614	197.5	3613.02		60	47	308.255	222.489	4031
	61	41	550.61	219.171	13589		61	57	431.544	186.93	13943		61	92	269.5	160.152	10060		61	26	246.808	176.923	1817.01		61	45	277.822	219.467	2625.97		61	74	325.041	234.297	6715.06
	62	46	498.109	209.043	13297		62	53	354.736	263.245	4849.02		62	51	237.216	191.235	2345.03		62	50	426.06	258.16	8395		62	35	407	257.257	5241		62	57	444.053	246.07	11285
	63	20	438.45	247.75	3814		63	50	425.68	248.04	8882		63	53	244.396	193.302	2707.98		63	47	469.277	193.723	12951		63	31	337	220.387	3615		63	43	296.605	207.605	3827
	64	42	438.857	207.905	9699.98		64	39	361.641	277.051	3299.01		64	61	270.344	176.426	5729		64	29	358.241	237.793	3492.99		64	35	268.057	224.743	1515.99		64	52	271.808	209.423	3244.02
	65	37	538.676	214.405	11998		65	60	400.683	221.183	10770		65	67	253.582	170.09	5593.96		65	36	295.389	208.694	3121.02		65	49	373.041	285.98	4265.99		65	91	204.561	162	3873.05
	66	21	475.286	207.095	5632.01		66	86	334.942	224.337	9512.03		66	60	249.717	176.033	4421.04		66	42	373.429	216.119	6607.02		66	46	389.674	228.457	7415.98		66	40	320.55	191.925	5145
	67	45	414.622	243.467	7701.98		67	50	426.56	234.3	9613		67	43	223.023	180.163	1842.98		67	55	485.345	267.818	11964		67	33	394.515	248.758	4809.98		67	51	335.824	218.098	6004.03
	68	54	513.889	222.259	15748		68	86	464.953	230.93	20126		68	61	279.934	184.607	5814.95		68	57	300.667	262.596	2170.05		68	52	369.135	258.231	5767.01		68	33	374.364	249.97	4105
	69	38	435.316	195.289	9121.03		69	43	453.231	246.877	8873.22		69	60	245.867	182.9	3778.02		69	55	577.564	216.309	19869		69	39	341.103	259.41	3186.03		69	42	418.119	215.595	8506.01
	70	23	327.13	188.696	3183.98		70	83	472.361	258.265	17770		70	42	263.69	185.81	3270.96		70	30	391.3	211.2	5403		70	45	342.556	270.444	3245.04		70	31	403.452	233.484	5269.01
	71	37	573.432	202.946	13708		71	65	405.231	248.108	10213		71	110	241.818	180.945	6696.03		71	48	307.167	204.688	4918.99		71	46	371.283	267.13	4791.04		71	49	291.061	233.347	2827.99
	72	42	461.214	243.214	9156		72	41	516.763	264.559	10340.4		72	78	270.192	178.538	7149.01		72	48	569.167	217.167	16896		72	35	477.229	277.886	6977		72	36	378.917	220.028	5720
	73	26	293.538	230.615	1636		73	55	439.073	241.2	10883		73	34	273.912	175.088	3360.02		73	49	319.286	221.245	4804.01		73	65	329.046	230.631	6396.97		73	39	315.667	220.462	3712.99
	74	30	451.867	207.6	7328.01		74	61	406.604	200.287	12585.3		74	71	241.211	178.775	4432.96		74	58	463.414	247.241	12538		74	58	247	216.966	1741.97		74	48	236.125	174.729	2947.01
	75	47	617.043	219.574	18681		75	62	327.113	198.935	7947.04		75	38	293.526	191.184	3889		75	42	459.238	232.167	9536.98		75	49	268.755	217.143	2528.99		75	52	313.115	169.346	7475.99
	76	26	499.115	227.808	7053.98		76	44	251.591	182.227	3052.02		76	42	293.905	189.071	4403.03		76	30	381.1	201.433	5390.01		76	29	265.034	216	1421.99		76	39	422.615	244.154	6959.98
	77	21	325.476	229.81	2008.99		77	53	318.566	188.358	6901.02		77	54	249.093	168.074	4375.03		77	47	507.021	276.298	10844		77	39	391.436	255.282	5310.01		77	28	494.714	196.321	8355
	78	27	363.407	225.222	3730.99		78	69	259.174	188.696	4862.98		78	62	253.952	145.919	6698.05		78	45	631.489	229.867	18073		78	64	323.906	237.906	5504		78	44	278.227	224.159	2378.99
	79	30	491.767	259.167	6978		79	79	438.165	199.949	18819.1		79	67	264.015	152.94	7442.02		79	75	359.293	215.747	10766		79	46	354.37	231.87	5635		79	42	397.952	248.69	6269
	80	24	437.583	258.333	4302		80	87	301.184	190.793	9604.02		80	79	273.646	162	8820.03		80	34	457.912	218.912	8126		80	30	344.233	256.233	2640		80	40	300.7	244.85	2234
	81	56	319.196	254.518	3621.97		81	35	410.448	200.052	7363.86		81	102	299.941	170.588	13194		81	32	736	240.5	15856		81	43	340.721	224.233	5008.98		81	71	340.338	202.451	9789.98
	82	28	412.393	257.786	4329		82	65	302.215	200.569	6606.99		82	83	240.325	165.639	6198.94		82	45	419.822	261.289	7133.99		82	53	274.358	223.679	2685.99		82	30	336.667	230.9	3173.01
	83	56	399.589	186.25	11947		83	63	489.079	238.159	15808		83	65	239.231	197.585	2706.99		83	51	695.235	254.471	22479		83	49	444.265	260.531	9002.97		83	29	307.483	203.759	3008
	84	37	529.432	205.514	11985		84	53	458.321	252.679	10899		84	50	328.32	183.48	7242		84	60	668.333	354.033	18858		84	63	333.19	245.286	5537.95		84	36	295.222	184.444	3988.01
	85	35	440.571	220.029	7718.97		85	60	508.8	224.883	17035		85	58	332.328	192.828	8091		85	28	489.286	293.036	5495		85	70	351.814	245.471	7444.01		85	39	317	221.795	3713
	86	31	410.774	215.968	6038.99		86	61	430.197	249.852	11001		86	57	258.789	171.281	4987.96		86	54	416.167	254.074	8753.02		86	61	365.721	251.754	6951.99		86	53	271.189	215.075	2974.04
	87	33	276.152	206.394	2302.01		87	51	359.078	250.176	5554		87	44	244.159	182.568	2710		87	34	473.471	284.176	6436.03		87	111	433.73	219.45	23785.1		87	38	317.158	245.737	2714
	88	53	422.17	213.774	11045		88	52	445.019	245.558	10372		88	76	307.697	177.566	9889.96		88	34	556.735	264.235	9945		88	79	352.304	222.038	10291		88	48	366.646	229.271	6594
	89	33	313.606	172.606	4653		89	57	353.439	254.333	5649.04		89	86	267.698	149.605	10156		89	27	755.148	274.185	12986		89	88	281.114	243.875	3277.03		89	57	310.481	231.037	4528.31
	90	34	470.882	190.912	9518.98		90	46	297.978	242.587	2547.99		90	98	307.357	161.847	14260		90	25	588.48	229.6	8972		90	49	313.388	215.163	4813.02		90	43	301.279	273.977	1173.99
	91	53	489.472	207.887	14924		91	59	346.034	265.508	4751.03		91	55	252.2	168.418	4608.01		91	47	429.319	253.745	8251.98		91	45	402.178	222.8	8072.01		91	67	317.045	228.507	5932.05
	92	37	463.189	252.541	7793.98		92	90	384.2	246.633	12381		92	42	238.071	189.524	2038.97		92	40	447.6	221.433	9046.68		92	55	371.855	228.182	7902.02		92	44	409.341	226.659	8038.01
	93	51	426.098	204.333	11310		93	54	379.407	243.63	7331.96		93	50	240.84	171.8	3452		93	29	560.483	283.517	8032.01		93	41	404.805	249.195	6380.01		93	39	292.359	217.923	2903
	94	25	321.68	197.6	3102		94	32	284.156	235.625	1552.99		94	51	257.059	174.431	4214.03		94	37	315.622	233.108	3053.02		94	71	300.563	220.127	5710.96		94	54	297.821	230.513	3634.63
	95	41	671.732	268.537	16531		95	53	248.34	224	1290.02		95	91	256.879	175.022	7448.99		95	26	382.885	184.923	5147.01		95	55	240.564	194.327	2543.03		95	45	414.911	215.378	8978.98
	96	49	418.755	279.143	6840.99		96	38	318.812	212.113	4054.56		96	52	219.154	155.308	3319.99		96	29	378.241	273.483	3037.98		96	41	251.902	208.463	1781		96	35	367.057	207.343	5589.99
	97	44	533.886	329.705	8983.96		97	41	340.098	219.512	4944.03		97	92	251.087	167.424	7697		97	31	472.065	215.226	7962.01		97	122	492.049	239.582	30801		97	46	460	195.13	12184
	98	29	41.345	239.828	-5756.01		98	58	299.621	215.931	4854.02		98	67	250	181.701	4576.03		98	32	455.406	267.781	6004		98	31	317.161	218.29	3065		98	43	296.07	199.419	4155.99
	99	23	322.957	236.435	1990.01		99	63	367	213.54	9667.98		99	71	279.493	184.873	6718.02		99	41	392.659	269.707	5041.03		99	72	375.028	221.764	11035		99	51	375.824	210.392	8437.03
	100	31	478.226	229.742	7703		100	58	361.259	233.879	7388.04		100	44	248.25	177.205	3125.98		100	41	673.732	247.756	17465		100	60	351.2	207.85	8601		100	40	280.525	229.525	2040
	Average				10038.1		Average				8483.98		Average				5818.01		Average				9550.03		Average				6871.65		Average				5584.45
	Endosome	Puncta (Mean*Area) - CP (Mean*Area)																	Endosome	Puncta (Mean*Area) - CP (Mean*Area)
	relative intensity (mutant / WT)
	1st assay	0.951379
	2nd assay	0.809956
	3rd assay	0.959855

## Sheet: Fig1e (end3)
	WT																		end3D
	1st assay						2nd assay						3rd assay						1st assay						2nd assay						3rd assay
					Endosome						Endosome						Endosome						Endosome						Endosome						Endosome
	Cell #	Area	Puncta	Cytoplasm	Puncta-CP		Cell #	Area	Puncta	Cytoplasm	Puncta-CP		Cell #	Area	Puncta	Cytoplasm	Puncta-CP		Cell #	Area	Puncta	Cytoplasm	Puncta-CP		Cell #	Area	Puncta	Cytoplasm	Puncta-CP		Cell #	Area	Puncta	Cytoplasm	Puncta-CP
	1	54	465.759	268.395	10657.7		1	112	584.607	324.875	29090		1	76	575.974	280.304	22470.9		1	58	453.017	267.662	10750.6		1	72	507.639	343.207	11839.1		1	62	609.629	387.085	13797.7
	2	71	458.268	306.882	10748.4		2	62	501.758	331.812	10536.7		2	84	487.071	281.234	17290.3		2	70	434.729	252.865	12730.5		2	69	597.986	340.667	17755		2	63	561	372.593	11869.6
	3	104	404.721	304.721	10400		3	41	497.659	371.312	5180.23		3	59	599.746	395.875	12028.4		3	49	418.265	257.338	7885.42		3	41	669	351.172	13030.9		3	88	412.432	366.305	4059.18
	4	80	563.312	307.862	20436		4	40	597.1	344.969	10085.2		4	21	474.571	314.359	3364.45		4	42	333.5	304.392	1222.54		4	28	445.929	358.609	2444.96		4	48	390.083	359.797	1453.73
	5	44	628.727	263.833	16055.3		5	55	466.491	320.906	8007.17		5	21	521	321.788	4183.45		5	50	454.54	303.122	7570.9		5	85	518.694	357.23	13724.4		5	88	677.239	360.559	27867.8
	6	87	423.724	280.273	12480.2		6	31	530.484	330.938	6185.93		6	78	571.974	311.418	20323.4		6	62	593.806	304.77	17920.2		6	63	576.286	370.897	12939.5		6	31	580.516	355.814	6965.76
	7	38	337.737	275.318	2371.92		7	21	619.19	331.094	6050.02		7	69	659.29	319.62	23437.2		7	57	596.228	259.338	19202.7		7	41	485.732	339.713	5986.78		7	66	728.97	320.153	26981.9
	8	36	548.778	265.955	10181.6		8	28	553.536	344.344	5857.38		8	102	654.98	338.277	32303.7		8	49	350.347	262.419	4308.47		8	24	485.75	326.747	3816.07		8	52	517.577	281.898	12255.3
	9	39	384.795	276.057	4240.78		9	53	705.642	357.344	18459.8		9	69	509.551	296.326	14712.5		9	31	652.903	253.743	12374		9	118	575.797	318.517	30359		9	18	515.611	280.915	4224.53
	10	103	424.592	291.103	13749.4		10	49	447.408	315.406	6468.1		10	26	666.808	285.364	9917.54		10	117	501.444	276.363	26334.5		10	36	450.028	316.897	4792.72		10	57	609.386	359.78	14227.5
	11	62	446.194	338.948	6649.25		11	25	554.44	373.531	4522.73		11	32	596.344	326.859	8623.52		11	26	565.538	254.71	8081.53		11	45	445.333	331.747	5111.37		11	17	490.118	331.661	2693.77
	12	45	335.289	259.569	3407.4		12	24	583.667	357.875	5419.01		12	34	376.206	330.712	1546.8		12	37	573.676	253.71	11838.7		12	40	515	322.989	7680.44		12	48	526.104	335.051	9170.54
	13	94	460.894	290.698	15998.4		13	22	613.273	313.469	6595.69		13	57	432.754	334.255	5614.44		13	57	462.035	260.202	11504.5		13	84	547.75	316.816	19398.5		13	49	558.592	325.085	11441.8
	14	38	641.316	256.405	14626.6		14	53	511.283	318.094	10239		14	34	642.735	339.408	10313.1		14	35	566.914	225.099	11963.5		14	66	644.364	312.23	21920.8		14	64	600.531	339.889	16681.1
	15	53	890.792	253.692	33766.3		15	29	533.586	318.295	6243.44		15	72	586.597	304.158	20335.6		15	34	347.765	246.442	3444.98		15	46	546.196	318.966	10452.6		15	39	642.051	314.333	12781
	16	51	501.275	272.626	11661.1		16	32	570.5	314.754	8183.87		16	19	620.789	292.217	6242.87		16	42	428.476	255.857	7250		16	62	498.29	292.379	12766.5		16	47	888.234	313.02	27035.1
	17	82	554.963	297.056	21148.4		17	52	446.135	304.836	7347.55		17	114	655.237	302.168	40249.9		17	29	339.207	238.069	2933		17	120	673.042	341.414	39795.4		17	8	471.875	356.878	919.976
	18	77	440.74	304.832	10464.9		18	22	556.955	308.468	5466.71		18	43	631.767	330.174	12968.5		18	35	579.771	237.187	11990.4		18	85	493.624	328.368	14046.8		18	79	473.608	393.429	6334.14
	19	52	524.346	269.852	13233.7		19	16	546.938	304.266	3882.75		19	58	859.931	327.049	30907.2		19	61	459.951	219.615	14660.5		19	63	524.016	342.253	11451.1		19	80	530.225	362.531	13415.5
	20	62	463.903	261.824	12528.9		20	11	444.727	295.642	1639.93		20	47	616.894	342.408	12900.8		20	78	485.051	255.734	17886.7		20	92	585.804	363.391	20462		20	91	724.791	387.98	30649.8
	21	82	430.805	290.647	11493		21	14	485.357	285.422	2799.09		21	61	573.705	327.647	15009.5		21	41	360.171	262.394	4008.86		21	128	666.172	327.851	43305.1		21	32	504.938	344.939	5119.97
	22	49	599.776	303.778	14503.9		22	14	580.071	328.22	3525.91		22	89	742.416	349.266	34990.4		22	55	319.2	288.22	1703.9		22	26	503.538	326.483	4603.43		22	30	418.767	328.633	2704.02
	23	65	450.354	302.762	9593.48		23	20	491.3	328.716	3251.68		23	40	526.85	340.228	7464.88		23	50	619.44	306.202	15661.9		23	116	600.06	304.069	34335		23	50	511.5	323.49	9400.5
	24	70	494.314	305.506	13216.6		24	11	597.182	336.505	2867.45		24	12	440.667	292.277	1780.68		24	63	600.841	300.422	18926.4		24	81	538.654	289.713	20164.2		24	45	733.422	334.286	17961.1
	25	50	621.4	307.06	15717		25	25	599.2	296.789	7560.28		25	10	443.6	261.283	1823.17		25	66	468.667	255.633	14060.2		25	73	551.438	330.793	16107.1		25	29	576.793	425.469	4388.4
	26	72	489.069	295.988	13901.8		26	30	764.5	300.039	13933.8		26	74	466.784	273.864	14276.1		26	92	721.261	259.505	42481.6		26	41	626.268	303.575	13230.4		26	58	699.621	326.276	21654
	27	30	361.367	267.53	2815.11		27	17	569.588	313.408	4355.06		27	47	720.426	263.935	21455.1		27	35	581.2	253.908	11455.2		27	60	562.95	301.655	15677.7		27	41	507.976	272.5	9654.52
	28	16	388.812	253.205	2169.71		28	36	564.361	307.934	9231.37		28	19	390.053	272.62	2231.23		28	44	541.25	258.752	12429.9		28	19	523.947	317.241	3927.41		28	45	542.178	357.224	8322.93
	29	92	729.75	251.157	44030.6		29	30	583.367	301.513	8455.62		29	30	562.3	335.054	6817.38		29	83	472.12	252.404	18236.4		29	34	446.706	332.917	3868.83		29	27	471.778	363.172	2932.36
	30	72	459.5	261.795	14234.8		30	22	497.636	308.224	4167.06		30	17	445.882	315.516	2216.22		30	69	412.101	260.807	10439.3		30	35	383.371	267.628	4051		30	38	445.947	392.793	2019.85
	31	64	470.469	267.614	12982.7		31	13	463.923	404.079	777.972		31	33	527.848	293.522	7732.76		31	58	602.552	255.468	20130.9		31	41	526.171	268.566	10561.8		31	80	657.125	351.155	24477.6
	32	38	476.947	254.735	8444.06		32	20	524.25	299.776	4489.48		32	14	588.071	310.918	3880.14		32	66	468.864	253.606	14207		32	51	507.627	317.593	9691.73		32	83	607.795	367.81	19918.8
	33	50	513.24	264.325	12445.8		33	32	590.031	297.408	9363.94		33	21	480.143	334.698	3054.34		33	72	426.069	255.78	12260.8		33	26	343.538	316.828	694.46		33	33	403.667	301.017	3387.45
	34	85	550.518	262.193	24507.6		34	35	541.4	296.803	8560.9		34	95	736.411	325.186	39066.4		34	87	436.598	262.128	15178.9		34	52	518.25	298.014	11452.3		34	64	574.234	302.383	17398.5
	35	38	651.684	236.663	15770.8		35	49	712.898	301.697	20148.8		35	55	675.527	343.058	18285.8		35	57	515.105	253.33	14921.2		35	15	490.467	317.386	2596.22		35	36	424.028	312.599	4011.44
	36	36	504.556	242.217	9444.2		36	40	567.35	303.789	10542.4		36	41	606.244	325.419	11513.8		36	53	334.264	241.945	4892.91		36	26	422.269	312.372	2857.32		36	104	536.933	316.119	22964.7
	37	45	578.4	253.289	14630		37	17	560.824	292.829	4555.91		37	34	497.088	326.779	5790.51		37	54	529.333	236.945	15789		37	39	338.667	329.586	354.159		37	32	364.188	307.841	1803.1
	38	69	580.899	254	22556		38	23	522.13	292.171	5289.06		38	35	626.371	368.209	9035.67		38	31	423.032	249.872	5367.96		38	42	534.857	324.11	8851.37		38	86	604.174	292.714	26785.6
	39	57	468.175	220.47	14119.2		39	67	555.881	293.882	17553.9		39	23	368.87	361.593	167.371		39	89	549.618	253.22	26379.4		39	45	453.8	360.014	4220.37		39	30	573.9	347.738	6784.86
	40	34	453.618	257.675	6662.06		40	46	602.304	309.632	13462.9		40	25	592.4	347.953	6111.18		40	68	458.897	261.211	13442.6		40	52	523.788	300.731	11599		40	17	430.059	306.246	2104.82
	41	38	639.263	255.277	14591.5		41	19	599.737	327	5182		41	41	741.561	325.942	17040.4		41	68	585.75	258.333	22264.4		41	22	543.227	314.131	5040.11		41	37	517.297	285.278	8584.7
	42	49	857.347	254.096	29559.3		42	28	588.429	334.961	7097.1		42	22	397.545	336.767	1337.12		42	57	373.298	253.515	6827.63		42	72	536.889	327.855	15050.4		42	25	378.6	324.46	1353.5
	43	55	479.182	249.687	12622.2		43	26	576.808	290.618	7440.94		43	62	786.016	320.667	28851.6		43	38	362.526	254.727	4096.36		43	74	566.784	317.724	18430.4		43	101	704.871	330.397	37821.9
	44	93	448.29	251.181	18331.1		44	36	468.972	295.75	6235.99		44	75	764.787	353.963	30811.8		44	26	356.538	263.333	2423.33		44	61	687.803	304.6	23375.4		44	80	570.112	286.103	22720.7
	45	39	430.128	225.675	7973.67		45	67	665.493	298.408	24594.7		45	23	657.304	303.593	8135.35		45	28	347.214	253.424	2626.12		45	59	470.407	286.862	10829.2		45	42	596.762	282.468	13200.3
	46	83	446.602	255.277	15880		46	26	433.885	302.566	3414.29		46	39	537.769	377.815	6238.21		46	45	357	252.727	4692.28		46	34	467.324	296.359	5812.81		46	91	501.802	299.325	18425.4
	47	43	647.279	251.446	17020.8		47	23	476.13	347.934	2948.51		47	22	626.136	359.981	5855.41		47	42	365.476	244.939	5062.55		47	15	409.8	354.752	825.72		47	65	517.6	302.81	13961.3
	48	42	495.5	241.602	10663.7		48	19	536.368	349.211	3555.98		48	76	586.421	324.833	19880.7		48	68	585.412	253.758	22552.5		48	77	615.74	333.31	21747.1		48	91	545.055	282.905	23855.7
	49	61	432.623	255.59	10799		49	33	581.576	348.487	7691.94		49	38	653.816	333.333	12178.4		49	81	478.519	262.156	17525.4		49	65	606.308	347.938	16794		49	10	532.6	329.476	2031.24
	50	86	466.407	228.723	20440.8		50	18	556.889	359.5	3553		50	20	527.7	326.889	4016.22		50	21	349.048	260.889	1851.34		50	18	560.778	277.124	5105.77		50	51	439.216	307.381	6723.59
	51	24	668.5	251	10020		51	33	467.455	327.618	4614.62		51	31	468.129	323.796	4474.32		51	56	457.286	271.911	10381		51	61	446.426	321.186	7639.64		51	64	675.344	299.69	24041.9
	52	86	448.558	244.289	17567.1		52	50	539.58	328.579	10550.1		52	41	555.122	315.981	9804.78		52	87	544.586	252.922	25374.8		52	65	616.615	311.51	19831.8		52	68	680.294	284.333	26925.3
	53	48	504.104	253.41	12033.3		53	47	709.021	288.039	19786.2		53	28	707.5	296.593	11505.4		53	75	769.973	234.5	40160.5		53	17	527.118	313.117	3638.02		53	69	605.406	321.571	19584.6
	54	18	393.889	264.422	2330.41		54	34	574.647	285.737	9822.94		54	43	689.698	335.074	15248.8		54	59	470.678	303.489	9864.15		54	19	550.579	322.028	4342.47		54	40	551.925	324.881	9081.76
	55	35	313.229	235.265	2728.74		55	38	539.211	286.5	9603.02		55	33	739.727	334.704	13365.8		55	82	743.744	303.244	36121		55	52	518.365	332.717	9653.7		55	42	442.119	290.19	6381.02
	56	41	457.683	248.072	8594.05		56	65	570.508	285.842	18503.3		56	29	474.31	324.963	4331.06		56	57	451.386	305.167	8334.48		56	23	415.826	300.352	2655.9		56	31	369.903	271.857	3039.43
	57	31	347.548	261.783	2658.71		57	36	486.25	289.974	7065.94		57	30	459.767	331.037	3861.9		57	64	497.672	313.267	11801.9		57	42	517.476	302.221	9040.71		57	68	547.721	273.839	18624
	58	63	578.143	272.602	19249.1		58	37	542.649	298.526	9032.55		58	30	411.733	323.019	2661.42		58	82	549.537	303.609	20166.1		58	47	540.574	276.221	12424.6		58	43	535.93	312.978	9586.94
	59	33	532.273	265.602	8800.14		59	50	756.1	303.526	22628.7		59	35	377.686	331.87	1603.56		59	61	595.311	295.295	18301		59	16	501.438	329.91	2744.45		59	99	539.455	346.667	19086
	60	21	456.048	255.084	4220.24		60	59	690.475	306.333	22664.4		60	20	641.05	340.019	6020.62		60	28	509.286	304.442	5735.63		60	42	561.548	287.641	11504.1		60	62	515.065	370.312	8974.69
	61	74	437.5	253.735	13598.6		61	21	709.857	336.132	7848.22		61	41	546.122	326.685	8996.92		61	82	451.183	306.603	11855.6		61	35	461.114	336.338	4367.16		61	62	602.258	320	17500
	62	33	563.152	239.904	10667.2		62	44	563.045	331.172	10202.4		62	31	604.484	297.574	9514.21		62	84	427.417	285.301	11937.7		62	50	506.18	298.89	10364.5		62	38	463.132	287.021	6692.22
	63	41	408.171	232.333	7209.36		63	37	723.486	335.276	14363.8		63	26	657.5	289.37	9571.38		63	54	498.889	262.84	12746.6		63	18	548.556	301.903	4439.75		63	33	507.212	329.447	5866.24
	64	38	356.579	246.63	4178.06		64	12	708.75	324.483	4611.2		64	28	463.357	289.222	4875.78		64	57	602.754	258.16	19641.9		64	46	820.196	335.421	22299.7		64	141	617.142	318	42179
	65	33	551.939	237.391	10380.1		65	42	623.548	333.448	12184.2		65	38	627.158	285.519	12982.3		65	40	977.125	259.776	28694		65	40	630.5	271.041	14378.4		65	69	671.942	288.553	26453.8
	66	43	556.698	255.174	12965.5		66	53	910.925	337.379	30397.9		66	12	623.833	284.889	4067.33		66	77	786.844	257.385	40768.3		66	29	742.379	338.766	11704.8		66	134	617.515	302.277	42241.9
	67	53	512.755	248.804	13989.4		67	74	620.959	343.793	20510.3		67	67	579.597	323.333	17169.7		67	63	474.762	258.231	13641.5		67	36	521.861	339.372	6569.6		67	38	608.368	324.83	10774.4
	68	56	487.375	250.848	13245.5		68	29	713.552	319.103	11439		68	53	706.283	330.833	19898.9		68	34	519.059	265.385	8624.92		68	30	545.733	339.807	6177.78		68	60	572.533	286.596	17156.2
	69	55	466.6	239.391	12496.5		69	41	780.756	321.276	18838.7		69	45	576.778	326.593	11258.3		69	53	455.811	283.833	9114.83		69	19	533.579	344.248	3597.29		69	33	642.182	295.064	11454.9
	70	25	577.56	244.37	8329.75		70	24	682.708	321.966	8657.81		70	52	599.865	292.981	15958		70	53	512.717	256.423	13583.6		70	47	529.298	350.724	8392.98		70	88	698.682	323.638	33003.9
	71	81	549.099	251.391	24114.3		71	19	769.684	318.69	8568.89		71	85	758.741	299.407	39043.4		71	109	501.844	262.071	26135.3		71	25	589.44	343.462	6149.45		71	59	699.542	322.851	22224.8
	72	44	480.182	247.935	10218.9		72	40	782.375	319.862	18500.5		72	99	639.141	295.111	34059		72	65	580.692	254.18	21223.3		72	12	400.5	338.966	738.408		72	29	538.241	280.957	7461.24
	73	47	615.574	245.848	17377.1		73	56	701.482	318.276	21459.5		73	57	628.667	293.704	19092.9		73	44	509.705	259.067	11028.1		73	17	483.529	269.262	3642.54		73	40	412.25	288.681	4942.76
	74	76	466.382	247.761	16615.2		74	42	664.024	317.069	14572.1		74	49	488.102	299.833	9225.18		74	31	365.548	262.747	3186.83		74	26	513.346	288.213	5853.46		74	79	451.114	304.809	11558.1
	75	52	453.942	241.804	11031.2		75	43	674.233	323.862	15066		75	35	553.857	264.944	10112		75	14	370.5	293.633	1076.14		75	44	611.591	290.852	14112.5		75	120	635.683	290.936	41369.6
	76	64	579.781	234.5	22098		76	24	723.375	328.172	9484.87		76	72	670.014	319.352	25247.7		76	78	434.346	255.12	13979.6		76	32	499.156	359.475	4469.79		76	82	613.049	286.064	26812.8
	77	21	399	270.739	2693.48		77	33	674.697	335.517	11192.9		77	16	616.812	302.981	5021.3		77	31	497.387	266.333	7162.67		77	31	578.387	279.607	9262.18		77	24	580.875	313.702	6412.15
	78	78	356.692	251.543	8201.62		78	90	775.378	373.828	36139.5		78	49	561.102	319.889	11819.4		78	41	340.122	281.205	2415.6		78	27	412.185	341.525	1907.82		78	50	436.56	289.213	7367.35
	79	96	383.396	245.514	13236.7		79	104	748.019	352.483	41135.7		79	31	687	303.796	11879.3		79	70	489.743	328.282	11302.3		79	67	610.731	309.377	20190.7		79	22	500.182	272.638	5005.97
	80	35	524.4	246.457	9728.01		80	30	457.867	339.103	3562.92		80	41	473.195	280.722	7891.39		80	84	534.333	341.5	16198		80	65	371.954	314.131	3758.5		80	143	654	298.884	50781.6
	81	14	462.714	253.686	2926.39		81	46	649.87	338.64	14316.6		81	54	613.204	304.778	16655		81	46	527.543	288.231	11008.4		81	46	564.304	308.754	11755.3		81	95	515.663	310.628	19478.3
	82	44	518.682	248.571	11884.9		82	38	731.237	319.88	15631.6		82	57	581.789	322.556	14776.3		82	23	394.217	278.91	2652.06		82	35	509.114	304.377	7165.79		82	44	468.841	314.86	6775.16
	83	69	578.449	241.986	23215.9		83	15	655.067	315.867	5088		83	72	629.792	332.13	21431.7		83	29	347.655	260.881	2516.45		83	40	534.9	341.18	7748.8		83	28	734.786	313.674	11791.1
	84	47	550.83	249.343	14169.9		84	64	854.516	314.2	34580.2		84	65	598.108	325.556	17715.9		84	76	566.645	283.441	21523.5		84	52	522.942	338.82	9574.34		84	71	678.93	357	22857
	85	24	388.708	248.6	3362.59		85	32	588.062	320.987	8546.4		85	36	542.917	337.222	7405.02		85	60	468.883	264.22	12279.8		85	66	440.894	338.459	6760.71		85	122	637.107	387.023	30510.2
	86	42	557.762	247.257	13041.2		86	17	493.647	305.654	3195.88		86	28	420.429	354.648	1841.87		86	85	567.965	252.017	26855.6		86	114	553.079	239.984	35692.8		86	16	456.812	344.605	1795.31
	87	26	453.923	247.271	5372.95		87	40	475.85	307.692	6726.32		87	35	566	334.259	8110.93		87	104	512.942	266.881	25590.3		87	70	567.386	324.639	16992.3		87	55	724.873	286.093	24132.9
	88	41	336.098	254.071	3363.11		88	37	668.432	306.192	13402.9		88	28	367.429	304.333	1766.69		88	64	826.469	302.119	33558.4		88	31	660.323	338.59	9973.72		88	43	367.488	288.93	3377.99
	89	40	426	253.686	6892.56		89	35	762.8	310.462	15831.8		89	20	468.1	266.315	4035.7		89	72	470.514	302.169	12120.8		89	90	587.456	309.656	25002		89	22	556.955	322.481	5158.43
	90	54	473.037	251.314	11973		90	23	841.609	305.667	12326.7		90	26	419.654	308.083	2900.85		90	77	433.883	303.576	10033.6		90	29	416.862	321.754	2758.13		90	37	412.973	279.635	4933.51
	91	52	594.923	246.414	18122.5		91	75	815.253	302.148	38482.9		91	48	609.625	331.521	13349		91	53	616.566	256.271	19095.6		91	25	347.76	273.705	1851.38		91	34	484	277.923	7006.62
	92	74	568.622	249.786	23593.9		92	34	700.853	306.444	13409.9		92	22	445.545	330.958	2520.91		92	38	480.974	242.559	9059.77		92	46	374.587	271.705	4732.57		92	21	553.714	274.442	5864.71
	93	66	439.076	246.486	12710.9		93	18	703.5	309.815	7086.33		93	22	432.864	316.573	2558.4		93	44	533.295	246.203	12632		93	26	430.038	316.607	2949.21		93	47	690.511	282.135	19193.7
	94	46	532.609	259.671	12555.1		94	49	756.184	321.667	21291.3		94	16	562.5	330.594	3710.5		94	52	488.712	254.233	12192.9		94	45	519.511	315.787	9167.58		94	44	638.795	325.115	13801.9
	95	57	608.649	239.114	21063.5		95	36	758.806	325.778	15589		95	45	357.622	335.365	1001.56		95	41	548.634	274.523	11238.6		95	60	516.317	316.787	11971.8		95	53	564.698	327.212	12586.8
	96	57	492.737	308.129	10522.7		96	63	866.175	314.778	34738		96	49	532.816	309.24	10955.2		96	77	569.779	280.419	22280.7		96	43	531.256	315.967	9257.43		96	38	584.079	337.404	9373.65
	97	27	404.37	248.734	4202.17		97	26	612.154	331.704	7291.7		97	19	449.368	297.146	2892.22		97	42	620.881	273.151	14604.7		97	36	398.472	310.098	3181.46		97	94	435.872	304.058	12390.5
	98	50	593.3	251.468	17091.6		98	55	667.927	329.222	18628.8		98	22	544.364	287.177	5658.11		98	48	545.229	271.581	13135.1		98	52	531.135	278.59	13132.3		98	72	557.153	291.885	19099.3
	99	34	481.029	249.557	7870.05		99	57	574.035	307.519	15191.4		99	29	568.931	295.208	7937.97		99	41	360.415	276.096	3457.08		99	48	454.875	315.279	6700.61		99	79	574.646	333.538	19047.5
	100	49	486.204	245.544	11792.3		100	35	705.629	310.407	13832.8		100	48	429.125	316.146	5422.99		100	70	449.586	277.149	12070.6		100	56	414.947	306.689	6062.45		100	117	582.094	300.058	32998.2
	Average				12622.3		Average				11602.7		Average				11699.9		Average				13622.1		Average				10732.2		Average				14420.6
	Endosome	Puncta (Mean*Area) - CP (Mean*Area)																	Endosome	Puncta (Mean*Area) - CP (Mean*Area)
	relative intensity (mutant / WT)
	1st assay	1.07921
	2nd assay	0.924976
	3rd assay	1.23254

## Sheet: Fig1e (myo3 myo5)
	WT																		myo3D myo5D
	1st assay						2nd assay						3rd assay						1st assay						2nd assay						3rd assay
					Endosome						Endosome						Endosome						Endosome						Endosome						Endosome
		Area	Puncta	Cytoplasm	Puncta-CP			Area	Puncta	Cytoplasm	Puncta-CP			Area	Puncta	Cytoplasm	Puncta-CP			Area	Puncta	Cytoplasm	Puncta-CP			Area	Puncta	Cytoplasm	Puncta-CP			Area	Puncta	Cytoplasm	Puncta-CP
	1	48	672.917	298.298	17981.7		1	46	927.891	343.279	26892.2		1	58	590.483	253.424	19549.4		1	34	472.618	285.373	6366.33		1	49	675.469	353.037	15799.2		1	53	383.943	263.169	6401.02
	2	51	838.843	285.298	28230.8		2	36	721.417	338.535	13783.8		2	41	481.439	266.871	8797.29		2	58	471	282.288	10945.3		2	53	922.792	336.28	31085.1		2	84	554.786	282.532	22869.3
	3	37	612.027	294.936	11732.4		3	39	951.051	335.465	24007.9		3	36	607.528	281.447	11738.9		3	77	485.026	264.22	17002.1		3	21	506.952	296.463	4420.27		3	57	574.386	279.185	16826.5
	4	23	549.783	302.936	5677.48		4	25	759.84	342	10446		4	45	345	299.647	2040.89		4	79	731.709	275.525	36038.5		4	35	428.714	307.817	4231.39		4	55	553.218	284.363	14787
	5	73	749.26	338.872	29958.3		5	31	772.452	333.372	13611.5		5	30	505.667	276.035	6888.96		5	39	576.051	257.085	12439.7		5	43	512.837	339.22	7465.53		5	64	685.109	275.444	26218.6
	6	20	733.7	316	8354		6	38	671.921	332.442	12900.2		6	42	696.5	282.227	17399.5		6	58	770.431	270.39	29002.4		6	33	570.788	359.817	6962.04		6	21	586.81	268.226	6690.26
	7	36	440.611	294.553	5258.09		7	21	729.762	298	9067		7	63	353.254	280.621	4575.88		7	23	591.13	295.119	6808.25		7	22	543.364	385.476	3473.54		7	58	389.204	285.081	6039.13
	8	57	625.228	339.596	16281		8	20	769.65	311.651	9159.98		8	34	494.5	288.545	7002.47		8	21	392.143	277.254	2412.67		8	49	872.388	369.012	24665.4		8	69	477.319	391.137	5946.56
	9	22	640.5	294.149	7619.72		9	14	444.071	347.63	1350.17		9	41	657.293	295.076	14850.9		9	47	371.447	270.966	4722.61		9	32	735.938	375.317	11539.9		9	47	507.702	378.806	6058.11
	10	23	425.217	285.553	3212.27		10	35	597.543	373.815	7830.48		10	44	396.523	281.879	5044.34		10	70	426.114	259.241	11681.1		10	53	918.113	367.646	29174.8		10	83	570.602	249.984	26611.3
	11	67	793.418	310.085	32383.3		11	34	582.059	350.111	7886.23		11	24	479.125	339.045	3361.92		11	39	523.923	277.345	9616.54		11	30	751.2	354.671	11895.9		11	62	690.161	282.306	25287
	12	30	642.267	293.532	10462.1		12	31	566.935	345.852	6853.57		12	23	373.304	330.277	989.621		12	44	473.568	281.931	8432.03		12	23	736.261	352.695	8822.02		12	50	933.78	318.492	30764.4
	13	17	591.647	286.872	5181.18		13	35	598.114	345.444	8843.45		13	21	334.762	250.128	1777.31		13	16	449.312	358.483	1453.26		13	27	753.741	402.732	9477.24		13	73	461.288	267.274	14163
	14	29	655.276	296.723	10398		14	37	972.811	373	22193		14	52	546.615	293.11	13182.3		14	46	468.543	260.655	9562.85		14	76	513.987	361.695	11574.2		14	48	456.458	324.685	6325.1
	15	14	389.571	283.149	1489.91		15	29	1009.1	340.741	19382.5		15	29	422.069	266.714	4505.3		15	100	515.26	259.69	25557		15	62	463.065	333.805	8014.12		15	37	361.946	309.863	1927.07
	16	28	570.607	281.532	8094.1		16	17	551.824	341.148	3581.49		16	58	654.569	259.363	22921.9		16	34	604.941	272.759	11294.2		16	31	672.226	370.122	9365.22		16	76	316.368	300.565	1201.03
	17	19	485.053	282.745	3843.85		17	16	567.5	371.407	3137.49		17	24	504.833	256.78	5953.27		17	33	635.848	277.517	11824.9		17	33	766.667	341.72	14023.3		17	76	457.711	275.84	13822.2
	18	56	465.375	276.723	10564.5		18	14	442	332.481	1533.27		18	22	372.136	255.989	2555.23		18	43	908.419	296.517	26311.8		18	28	785.821	333.927	12653		18	65	434	305.84	8330.4
	19	19	378.579	281.894	1837.02		19	25	805.72	323.667	12051.3		19	22	493	274.385	4809.53		19	10	506.1	344.538	1615.62		19	30	514.267	353.951	4809.48		19	26	523	360.04	4236.96
	20	66	489.015	288.553	13230.5		20	32	708.781	351.593	11430		20	34	312.529	289	799.986		20	20	332.75	316.655	321.9		20	27	603.185	348.671	6871.88		20	51	525.137	346.12	9129.87
	21	35	477.657	282.447	6832.35		21	26	712.192	379.105	8660.26		21	6	335.5	294.396	246.624		21	50	511.84	274.897	11847.1		21	34	738.265	362.122	12788.9		21	89	657.09	315.32	30417.5
	22	51	853.51	288.213	28830.1		22	42	514.357	354.237	6725.04		22	33	425.515	275.033	4965.91		22	33	836.97	270.621	18689.5		22	21	767.048	381.976	8086.51		22	50	346.02	312.24	1689
	23	70	777.143	293.532	33852.8		23	8	573.5	364.184	1674.53		23	30	467.8	279.714	5642.58		23	56	812.482	279.586	29842.2		23	22	604.727	384.11	4853.57		23	32	472.562	334.16	4428.86
	24	41	717.512	285.34	17719.1		24	37	728.027	404.196	11981.7		24	37	362.189	290.923	2636.84		24	33	720.636	282.069	14472.7		24	17	541.353	375.183	2824.89		24	47	470.021	396.28	3465.83
	25	43	621.977	294	14103		25	39	749.769	385.217	14217.5		25	22	616.091	278.571	7425.44		25	58	739.879	270.966	27197		25	43	773.791	348.808	18274.3		25	53	458.792	300.68	8379.94
	26	23	515.696	285	5306.01		26	30	688.233	384.283	9118.5		26	31	427.323	267.933	4941.09		26	61	374.279	270.69	6318.93		26	14	582.643	306.452	3866.67		26	48	523.5	287.56	11325.1
	27	42	538.31	267.267	11383.8		27	32	581.312	368.87	6798.14		27	35	464.686	273.633	6686.85		27	38	588.158	279.034	11746.7		27	46	446.543	294.63	6988		27	72	454.764	272.56	13118.7
	28	53	666.849	286.867	20139		28	32	561.594	342.261	7018.66		28	29	674.966	286.127	11276.3		28	26	511.538	267.172	6353.52		28	36	508.361	288.055	7931.02		28	64	440	299.32	9003.52
	29	19	460.842	285.2	3337.2		29	47	774.468	381.192	18484		29	22	506.591	309.608	4333.63		29	33	638.758	278.103	11901.6		29	44	628.045	297.479	14544.9		29	62	480.613	283.5	12221
	30	96	665.188	282.533	36734.9		30	15	837.667	386.526	6767.12		30	36	389.333	267.342	4391.68		30	28	539.25	307.138	6499.14		30	30	793.7	313.74	14398.8		30	78	667.987	292.136	29316.4
	31	40	590.525	296.267	11770.3		31	32	501.688	393.385	3465.7		31	51	598.333	270.114	16739.2		31	64	814.906	307.138	32497.2		31	26	822.308	304.137	13472.4		31	43	831.884	288.409	23369.4
	32	17	392.353	288.333	1768.34		32	19	796.158	353.885	8403.19		32	27	602.407	280.924	8680.04		32	38	468.105	298.483	6445.64		32	27	617.926	315.973	8152.73		32	52	696.712	360.864	17464.1
	33	27	572.333	287.2	7698.59		33	46	720.283	368.667	16174.3		33	37	477.243	267.823	7748.54		33	38	529.526	305.931	8496.61		33	35	1005.69	380.466	21882.7		33	109	775.505	343.409	47098.5
	34	20	677.9	288.733	7783.34		34	54	695.259	335.346	19435.3		34	69	613.797	290.228	22326.3		34	42	487.524	308.793	7506.7		34	28	1041.86	333.356	19838		34	71	518.507	350.818	11905.9
	35	41	473.366	289.267	7548.06		35	29	587.862	342.333	7120.34		35	33	488.727	282.316	6811.56		35	34	571.147	362.345	7099.27		35	20	761.85	339.849	8440.02		35	56	448.018	389.727	3264.3
	36	44	481.5	297.2	8109.2		36	36	460.861	348.78	4034.92		36	50	367.28	282.747	4226.65		36	44	714.136	320.103	17337.5		36	32	562.219	320.356	7739.62		36	26	661.038	245.409	10806.4
	37	38	628.158	296.267	12611.9		37	41	657.098	354.627	12401.3		37	57	434.298	283.177	8613.9		37	44	454.75	270.241	8118.4		37	47	934.553	331.685	28334.8		37	22	639.636	260.528	8340.38
	38	62	810.581	295.8	31916.4		38	22	768.955	365.475	8876.56		38	30	488.267	274.671	6407.88		38	30	495.4	303.517	5756.49		38	35	1009.4	328.288	23838.9		38	65	594.908	319.189	17921.7
	39	40	654.575	293.333	14449.7		39	51	767.412	366.271	20458.2		39	62	526.677	281.772	15184.1		39	26	628.769	296.182	8647.26		39	60	697.817	336.521	21677.8		39	42	677.786	325.453	14798
	40	44	666.273	299.6	16133.6		40	46	741.674	364.576	17346.5		40	13	426.077	288.089	1793.84		40	45	524.533	269.782	11463.8		40	41	709.756	337.644	15256.6		40	57	489.035	333.755	8850.96
	41	32	632.312	290.6	10934.8		41	28	760.964	353.915	11397.4		41	39	449.615	325.772	4829.88		41	78	769.487	246.845	40766.1		41	30	725.3	325.931	11981.1		41	30	540.933	316	6747.99
	42	24	444.25	286.467	3786.79		42	51	670.039	355.373	16048		42	61	331.525	280.671	3102.09		42	68	519.985	272.62	16820.8		42	39	749.128	381.397	14341.5		42	86	813.384	310.509	43247.2
	43	32	558.969	282.333	8852.35		43	48	927.542	358.966	27291.6		43	31	752.161	306.114	13827.5		43	42	521.571	282.28	10050.2		43	50	732.68	329.31	20168.5		43	110	428.291	303.642	13711.4
	44	20	349.25	283.533	1314.34		44	25	1034.96	353.305	17041.4		44	22	387.227	276.734	2430.85		44	20	353.5	283.38	1402.4		44	50	545.88	317.845	11401.7		44	54	536.667	313.132	12070.9
	45	29	448.379	283.733	4774.73		45	32	570.969	317.847	8099.9		45	44	640.182	309.64	14543.8		45	20	388.75	270.32	2368.6		45	38	505.263	277.121	8669.4		45	73	863.671	360.434	36736.3
	46	26	806.308	277	13762		46	37	812.054	283.153	19569.3		46	34	503.941	277.715	7691.68		46	33	757.303	265.62	16225.5		46	52	717.308	276.983	22896.9		46	78	663.91	364.132	23382.7
	47	57	817.649	273.182	31034.6		47	37	660.432	286.441	13837.7		47	48	619.167	290.892	15757.2		47	23	717.174	268.08	10329.2		47	69	658.681	358.966	20680.3		47	46	518.739	326.698	8833.89
	48	26	571.769	267.455	7912.16		48	44	676.886	340	14823		48	43	550.512	271.324	12005.1		48	15	507.667	281.94	3385.9		48	33	686.515	359.534	10790.4		48	64	842.734	292.396	35221.6
	49	54	623.148	292.455	17857.4		49	26	787.654	387.661	10399.8		49	31	484.516	259.054	6989.32		49	19	572.105	285.24	5450.44		49	18	790.944	365.792	7652.74		49	97	639.959	305.906	32403.1
	50	52	515.115	291.091	11649.2		50	48	768.5	358.492	19680.4		50	44	410.75	283.865	5582.94		50	37	473.405	276.32	7292.15		50	31	430.387	387.566	1327.45		50	42	509.476	306.849	8510.33
	51	18	448.889	272.182	3180.73		51	38	660.158	350.847	11753.8		51	31	576.806	259.649	9831.87		51	26	487.154	284.72	5263.28		51	21	592.286	382.623	4402.92		51	62	487.274	309.358	11030.8
	52	38	495.026	328.48	6328.75		52	31	811.839	347.044	14408.6		52	17	419.294	250.459	2870.19		52	28	534.857	240.86	8231.92		52	17	476.706	340.868	2309.25		52	69	881.116	295.17	40430.3
	53	23	502.783	328.16	4016.33		53	46	946.261	361.516	26898.3		53	90	335	257.541	6971.31		53	42	441.69	346.34	4004.7		53	34	442.118	345.151	3296.88		53	87	617.299	297.019	27864.4
	54	56	490.714	356.84	7496.94		54	47	956.319	352.835	28363.7		54	31	450.806	255.405	6057.43		54	73	554.658	349.96	14943		54	16	610.375	387.321	3568.86		54	30	565.2	292.981	8166.57
	55	30	500.3	348.52	4553.4		55	45	639.267	370.099	12112.6		55	50	625.42	258.324	18354.8		55	27	494.926	289.923	5535.08		55	36	545.5	354.642	6870.89		55	85	509.529	308.906	17053
	56	28	764.143	352.48	11526.6		56	36	539.694	321.33	7861.1		56	59	418.864	301.029	6952.26		56	30	502.467	269.738	6981.87		56	16	462.938	330.509	2118.86		56	58	545.845	323.792	12879.1
	57	43	416.465	346.595	3004.41		57	28	605.286	340.791	7405.86		57	25	782.28	260.229	13051.3		57	16	579.375	270.123	4948.03		57	38	523.158	344.245	6798.69		57	59	688.814	333.113	20986.4
	58	30	670.533	330.757	10193.3		58	27	437.407	370.56	1804.87		58	60	577.133	256.771	19221.7		58	29	457.655	270.8	5418.79		58	59	535.644	312.182	13184.3		58	31	720.548	331.642	12056.1
	59	26	666.923	302.73	9469.02		59	32	519.438	377.736	4534.46		59	49	555.306	256.729	14630.3		59	46	912.391	277.292	29214.6		59	29	448.759	306.436	4127.37		59	87	647.974	353.353	25632
	60	19	373.421	289	1604		60	35	447.743	315.297	4635.61		60	93	536.72	282.4	23651.8		60	40	472.55	276.723	7833.08		60	46	919.283	328.795	27162.4		60	65	533.277	349.294	11958.9
	61	103	674.262	285.486	40043.9		61	19	600.158	331.044	5113.17		61	25	381.84	278.571	2581.72		61	49	541.755	282.738	12691.8		61	32	995.219	332.051	21221.4		61	26	443.577	327.02	3030.48
	62	42	649.357	273.5	15786		62	26	507.269	345.56	4204.43		62	12	798.75	246.171	6630.95		62	16	412.125	284.815	2036.96		62	25	697.6	311.179	9660.53		62	48	449.368	316.275	6388.46
	63	59	551.508	279.446	16051.7		63	46	675.565	327.033	16032.5		63	58	608.552	266.257	19853.1		63	36	573.389	282.262	10480.6		63	14	440.286	283.282	2198.06		63	97	805.134	313.255	47712.3
	64	29	496.414	273.054	6477.44		64	21	808	321.912	10207.8		64	25	489.16	267.857	5532.57		64	91	506.758	279.431	20686.8		64	30	577.267	345.308	6958.77		64	85	420.412	309.412	9435
	65	34	357.441	293.041	2189.6		65	18	797.944	347.626	8105.72		65	51	596.314	291.586	15541.1		65	52	493.615	269.033	11678.3		65	44	554.455	332.872	9749.65		65	55	487.527	311.941	9657.23
	66	57	654.158	278.595	21407.1		66	25	618.84	340.274	6964.15		66	57	548.579	272.4	15742.2		66	68	742.221	271.115	32035.2		66	38	560.763	361.59	7568.57		66	32	368.688	313.725	1758.82
	67	37	637.946	301.162	12461		67	40	738.15	317.255	16835.8		67	37	581.405	271.711	11458.7		67	22	508.091	274.311	5143.16		67	34	717.029	359.641	12151.2		67	76	404.303	319.902	6414.48
	68	22	426.136	294.149	2903.71		68	51	748.118	322.019	21731		68	33	423.636	274.316	4927.56		68	32	492	250.295	7734.56		68	14	859.357	364.231	6931.76		68	30	401.267	331.137	2103.9
	69	14	569	307.257	3664.4		69	34	679.441	330.368	11868.5		69	51	395.137	271.474	6306.81		69	29	490.862	269.934	6406.91		69	46	759.913	317.41	20355.1		69	39	464.308	347.137	4569.67
	70	42	611.905	303.23	12964.3		70	55	533.927	334.632	10961.2		70	17	339.882	294.763	767.023		70	77	771.558	275.115	38226.1		70	23	483.304	336.641	3373.25		70	19	448.895	339.588	2076.83
	71	40	715.75	314.318	16057.3		71	51	926.333	344.377	29679.8		71	38	692.789	304.579	14752		71	25	300.08	278.639	536.025		71	14	426.786	325.744	1414.59		71	42	394.881	319.098	3182.89
	72	42	859.571	302.828	23383.2		72	37	990.568	321.981	24737.7		72	34	634.529	307.395	11122.6		72	32	438.031	273.115	5277.31		72	30	565.3	318.667	7398.99		72	23	372.652	316.078	1301.2
	73	33	628.758	301.265	10807.3		73	31	691.323	344.142	10762.6		73	59	554.373	353.211	11868.6		73	33	433.545	261.836	5666.4		73	28	521.286	289.154	6499.7		73	27	400.074	299.061	2727.35
	74	33	690.364	331.55	11840.9		74	28	428.571	375.566	1484.14		74	57	617.035	330.342	16341.5		74	83	559.241	271.377	23892.7		74	36	630.139	293.487	12119.5		74	48	389.583	289.197	4818.53
	75	26	690.385	316.1	9731.41		75	45	736.511	387.679	15697.4		75	33	489.818	328.211	5333.03		75	50	429.44	276.885	7627.75		75	29	815.207	303.128	14850.3		75	59	474.373	285.242	11158.7
	76	34	499.794	300.35	6781.1		76	39	704.077	368.566	13084.9		76	56	659.571	340.368	17875.4		76	42	577.095	279.82	12485.6		76	31	793.065	351.692	13682.6		76	49	453.747	281.242	8452.74
	77	25	409.76	289.85	2997.75		77	30	781.467	364.104	12520.9		77	50	401.4	359.237	2108.15		77	27	464.037	272.984	5158.43		77	46	541.783	328.154	9826.93		77	48	513.333	295.5	10456
	78	30	378.067	288.4	2690.01		78	20	833.1	333.267	9996.66		78	60	468.617	357.211	6684.36		78	34	458.471	271.361	6361.74		78	41	569.244	334.923	9607.16		78	46	325.609	333.924	-382.49
	79	81	439.901	284.45	12591.5		79	34	533.735	332.717	6834.61		79	39	655.513	358.684	11576.3		79	43	442.07	267.754	7495.59		79	75	810.853	357.436	34006.3		79	30	333.933	329.53	132.09
	80	33	525.697	292.7	7688.9		80	28	522.107	363.375	4444.5		80	30	471.867	318.667	4596		80	27	328.296	264.131	1732.46		80	20	1028.3	346.436	13637.3		80	64	693.281	346.561	22190.1
	81	29	335.966	291.35	1293.86		81	40	653.275	329.375	12956		81	49	689.204	281.226	19990.9		81	32	396.438	258.803	4404.32		81	100	748.16	322.205	42595.5		81	52	699.923	326.6	19412.8
	82	12	549.917	298	3023		82	36	799.028	316.244	17380.2		82	60	569.183	271.161	17881.3		82	51	358.216	257.311	5146.16		82	28	776.571	323.333	12690.7		82	22	351.273	311.471	875.644
	83	60	466.9	309.2	9462		83	57	642.667	331.782	17720.4		83	36	580.667	269.355	11207.2		83	33	475.061	299.306	5799.91		83	41	692	337.974	14515.1		83	49	416.367	280.1	6677.08
	84	75	755.587	297.95	34322.8		84	33	732.758	326.231	13415.4		84	65	437.923	270.742	10866.8		84	22	528.864	271.776	5655.94		84	46	615.848	298.949	14577.4		84	39	472.41	279.543	7521.81
	85	59	821.356	292.05	31229.1		85	43	557.209	330.449	9750.68		85	63	612.444	310.323	19033.6		85	37	490.135	283.714	7637.58		85	36	568.444	295.385	9830.12		85	70	826.557	278.2	38385
	86	37	666.73	290.15	13933.5		86	17	440.882	322.103	2019.24		86	29	696.345	352.484	9971.97		86	76	766.855	273.173	37519.8		86	42	413.262	311.333	4281.02		86	30	436.933	283.053	4616.4
	87	53	660.151	287.95	19726.7		87	46	437.717	344.577	4284.44		87	66	609.5	327.774	18593.9		87	33	603.364	275.776	10810.4		87	32	903.031	352.949	17602.6		87	52	519.788	314.632	10668.1
	88	41	589.049	286.6	12400.4		88	44	577.182	337.038	10566.3		88	57	529.737	352	10131		88	62	772.452	295.133	29593.8		88	35	1002.63	350.154	22836.6		88	22	299.909	274.772	553.014
	89	21	540.238	294.75	5155.25		89	48	593.438	308.718	13666.6		89	31	421.355	365	1747.01		89	42	455.81	266.143	7966.01		89	30	531.7	331.692	6000.24		89	20	420.9	304.035	2337.3
	90	28	363.143	331	900.004		90	19	824.316	333.128	9332.57		90	30	456.067	358.129	2938.14		90	40	940.8	272.163	26745.5		90	12	609	332.718	3315.38		90	59	350.339	304.439	2708.1
	91	45	887.378	307.7	26085.5		91	62	680.371	343.744	20870.9		91	81	499.778	290.903	16918.9		91	30	462.633	283.827	5364.18		91	46	928.978	319.538	28034.2		91	22	375.091	283.895	2006.31
	92	44	634.932	300.5	14715		92	40	564.25	330.885	9334.6		92	75	438.827	275.677	12236.2		92	90	614.889	276.337	30469.7		92	49	722.122	330.872	19171.2		92	29	397.103	288.018	3163.47
	93	34	754.676	297	15561		93	28	447.429	333.885	3179.23		93	50	609.56	270.355	16960.2		93	45	551.444	278.98	12260.9		93	36	765.778	323.923	15906.8		93	60	394.217	277.789	6985.68
	94	53	598.585	299.5	15851.5		94	44	512.068	317.436	8563.81		94	36	602.389	270.419	11950.9		94	37	538.541	262.48	10214.3		94	13	858.615	322.821	6965.32		94	65	522.892	267.07	16628.4
	95	18	569.778	297.3	4904.6		95	32	771.625	315.628	14591.9		95	44	463.5	257.194	9077.46		95	51	456.275	282.64	8855.38		95	34	725.412	331.923	13378.6		95	40	476.025	243.772	9290.12
	96	81	471.444	296.958	14133.4		96	35	779.057	364.205	14519.8		96	41	714.976	250.677	19036.3		96	26	554.346	275.54	7248.96		96	58	525.172	334.154	11079		96	80	530.375	279.457	20073.4
	97	71	775.563	291.604	34361.1		97	48	438.958	390.769	2313.07		97	81	521.716	265.387	20762.6		97	25	588.24	282.74	7637.5		97	43	494.721	349.359	6250.57		97	36	372.056	301.783	2529.83
	98	23	588.565	295.688	6736.17		98	51	565.98	374.821	9749.11		98	50	622.68	269.484	17659.8		98	38	367.868	273.48	3586.74		98	48	667.188	344.487	15489.6		98	53	365.113	287.58	4109.25
	99	32	664.969	294.083	11868.4		99	21	809.143	390.91	8782.89		99	50	653.84	282.226	18580.7		99	19	466.526	278.6	3570.59		99	50	733.4	339.667	19686.7		99	52	486.365	314.986	8911.71
	100	66	617.152	311.042	20203.3		100	22	781	350.615	9468.47		100	55	606.8	304.226	16641.6		100	22	444.455	274.08	3748.25		100	53	599.283	324.128	14583.2		100	40	392.9	288.464	4177.44
	Average				12374.5		Average				11668		Average				9919.63		Average				11657		Average				12252.7		Average				12785.6
	Endosome	Puncta (Mean*Area) - CP (Mean*Area)																	Endosome	Puncta (Mean*Area) - CP (Mean*Area)
	relative intensity (mutant / WT)
	1st assay	0.942016
	2nd assay	1.0501
	3rd assay	1.28892

## Sheet: Fig1e (sac6 scp1 rom1)
	WT																		sac6D scp1D rom1D
	1st assay						2nd assay						3rd assay						1st assay						2nd assay						3rd assay
					Endosome						Endosome						Endosome						Endosome						Endosome						Endosome
	Cell #	Area	Puncta	Cytoplasm	Puncta-CP		Cell #	Area	Puncta	Cytoplasm	Puncta-CP		Cell #	Area	Puncta	Cytoplasm	Puncta-CP		Cell #	Area	Puncta	Cytoplasm	Puncta-CP		Cell #	Area	Puncta	Cytoplasm	Puncta-CP		Cell #	Area	Puncta	Cytoplasm	Puncta-CP
	1	84	368.262	284.69	7020		1	64	600.812	287.833	20030.7		1	41	503.85	300.131	8352.48		1	52	545.865	275.875	14039.5		1	34	570.647	301.75	9142.5		1	42	459.429	284.545	7345.09
	2	44	368.614	279.438	3923.75		2	34	529.676	274.125	8688.75		2	34	422.559	306.392	3949.68		2	84	510.512	294.6	18136.6		2	32	396.531	299.4	3108.2		2	48	427.375	292.1	6493.2
	3	58	327.155	289.118	2206.18		3	42	464.548	286.167	7492		3	86	441.709	289.292	13107.9		3	44	430.341	277.594	6720.88		3	89	516.167	299.4	19292.2		3	51	420.863	279.054	7232.24
	4	86	402.209	285.471	10039.5		4	84	445.429	267.412	14953.4		4	69	495.319	305.831	13074.6		4	84	435.155	270.688	13815.3		4	32	430.5	287.792	4566.67		4	51	463.667	299.643	8365.21
	5	68	409.589	297.952	7591.31		5	34	456.471	280.392	5986.66		5	20	432.75	311.029	2434.41		5	42	563.405	276.462	12051.6		5	41	374.969	300.305	3061.21		5	36	556.528	298.875	9275.5
	6	64	395.391	278.716	7467.2		6	36	553.222	289.115	9507.85		6	34	388.676	275.875	3835.25		6	80	513.862	274.308	19164.4		6	44	428.523	300.929	5614.14		6	79	490.544	318.952	13555.8
	7	52	418.288	280.972	7140.44		7	61	309.688	288.2	1310.74		7	31	463.355	288.065	5434		7	84	472.893	281.982	16036.5		7	44	438.273	294.972	6305.22		7	37	523.73	274.412	9224.76
	8	104	428.952	290.214	14428.7		8	20	452.4	279.6	3456		8	51	408.059	287.833	6131.5		8	80	413.475	281.534	10555.2		8	61	562.656	298.032	16142		8	42	345.81	276.5	2911
	9	79	510.342	278.643	18304.2		9	31	337	275.5	1906.5		9	44	375.886	296.531	3491.62		9	80	371.75	279.846	7352.31		9	26	402.962	281.063	3169.35		9	60	344.45	276.778	4060.33
	10	86	476.86	284.202	16568.6		10	78	442.182	265.833	13755.2		10	21	419.795	280.294	2929.53		10	72	438.125	275.843	11684.3		10	34	441	296.5	4913		10	60	389.55	278.971	6634.74
	11	84	555.381	284.02	22794.3		11	37	479	280.875	7330.62		11	44	433.205	289.124	6339.55		11	72	433.444	283.941	10764.2		11	32	403.531	292.25	3561		11	51	481.706	275.114	10536.2
	12	97	476.711	272.031	19854		12	44	385.386	274.562	4876.25		12	54	486.407	280.579	11114.7		12	64	514.156	280.917	14927.3		12	67	358.909	319	2673.91		12	60	457.567	278.962	10716.3
	13	80	524.362	286.375	19039		13	77	436.429	268.4	12938.2		13	34	395.029	288.071	3636.57		13	58	542.293	271.618	15699.2		13	34	391.353	296.5	3225		13	32	450.719	290.5	5127
	14	72	424.431	271.042	11044		14	45	475.548	272.917	9118.43		14	42	529.238	257.032	11432.6		14	52	348.942	290.379	3045.28		14	64	459.703	243.992	13805.5		14	61	428.148	290.562	8392.69
	15	97	463.371	276.236	18152.1		15	44	436.523	287.635	6551.04		15	58	377.345	272.8	6063.6		15	64	494.562	269.926	14376.7		15	73	533.441	294.375	17451.8		15	16	792.625	274.111	8296.22
	16	80	376.1	297.839	6260.86		16	65	450.5	275.843	11352.7		16	61	381.984	272.143	6700.29		16	70	342.4	268.49	5173.69		16	60	429.817	297.125	7961.5		16	84	418.94	314.774	8749.97
	17	86	563.535	282.542	24165.4		17	57	409	279.227	7397.05		17	32	502.406	274.357	7297.57		17	69	423.464	275.167	10232.5		17	37	534.595	302.5	8587.5		17	60	526.05	278.458	14855.5
	18	58	536.448	297.843	13839.1		18	69	457.884	278.286	12392.3		18	51	441.549	278.923	8293.92		18	68	382.544	264.038	8058.45		18	36	446.194	291.545	5567.36		18	80	414.938	281.308	10690.4
	19	51	470.781	315.723	7907.97		19	34	397.618	277	4101		19	37	618.112	275.091	12691.8		19	96	420.479	270.3	14417.2		19	44	579.636	301.875	12221.5		19	60	430.817	275.5	9319
	20	56	386.983	286.554	5624.03		20	26	416.885	269	3845		20	80	497.525	259.438	19047		20	44	564.477	262.25	13298		20	37	542.865	285.167	9534.83		20	34	488.824	283.231	6990.15
	21	92	403.337	292.636	10184.5		21	52	441.423	273.125	8751.5		21	84	333.202	310.483	1908.4		21	79	514.418	276.812	18770.8		21	32	370.969	290.833	2564.33		21	61	382.246	278.714	6315.43
	22	70	532.243	287.438	17136.4		22	59	566.27	291.75	16196.7		22	72	476.847	268.875	14974		22	58	449.31	271.6	10307.2		22	42	512.333	328.667	7714		22	79	405.152	289.594	9129.09
	23	62	530.315	274.722	15846.7		23	36	340.389	282.273	2092.18		23	69	352.217	276.154	5248.38		23	69	425.304	284.208	9735.63		23	89	421.385	294.667	11277.9		23	60	439.783	305.5	8057
	24	79	500.316	276.904	17649.6		24	87	462.857	280.1	15899.9		24	21	406.682	271.5	2838.82		24	64	499.328	267.833	14815.7		24	21	503.905	287.429	4546		24	79	488.392	271.146	17162.5
	25	69	554.696	275.922	19235.4		25	31	428.29	287.643	4360.07		25	44	493.273	279.545	9404		25	80	513.862	270.375	19479		25	79	366.265	292.5	5827.41		25	37	337.405	299.8	1391.4
	26	72	318.097	269.464	3501.57		26	51	438.824	289.643	7608.21		26	69	425.406	274.405	10419.1		26	60	499.367	259.5	14392		26	42	402.595	279.062	5188.4		26	34	433.882	291.917	4826.83
	27	58	314.793	285.065	1724.26		27	87	452.205	278.875	15079.7		27	56	741.518	277.366	25992.5		27	79	403.608	266.781	10809.3		27	69	450.696	284.278	11482.8		27	60	324.75	282.432	2539.05
	28	69	320	261.693	4023.2		28	44	532.591	282.517	11003.3		28	44	554.386	269.431	12538		28	80	352.863	279.667	5855.67		28	37	534.595	279	9457		28	60	368.017	283.167	5091
	29	104	422.808	259.854	16947.2		29	42	443.071	277.765	6942.88		29	51	351.745	277.972	3762.42		29	97	363.897	274	8720		29	79	476.734	289.463	14794.4		29	36	436.361	281.522	5574.22
	30	60	410.05	274.972	8104.67		30	71	627.647	280.154	24672		30	36	404.5	283.5	4356		30	60	408.933	272.471	8187.71		30	44	601.932	287.7	13826.2		30	61	440	274.091	10120.5
	31	44	555.659	303.244	11106.3		31	72	548.042	276.333	19563		31	52	503.615	274.4	11919.2		31	44	607.955	284.676	14224.2		31	61	414.393	283.182	8003.91		31	32	325	278.4	1491.2
	32	34	525.735	307.643	7415.14		32	34	315.971	276.882	1329		32	44	489.841	275.875	9414.5		32	60	582.75	279.771	18178.7		32	44	374.295	335.129	1723.32		32	34	361.206	276.738	2871.9
	33	64	587.234	299.85	18392.6		33	34	355.176	283.125	2449.75		33	104	411.125	286.118	13000.8		33	69	459.043	278.559	12453.4		33	87	504.727	295.667	18188.3		33	44	459.977	278.69	7976.66
	34	58	524.534	292.926	13433.3		34	51	568.392	276.5	14886.5		34	75	494.12	268.6	16914		34	42	405.19	285.405	5031		34	70	423.243	273.2	10503		34	52	386.038	276.326	5705.07
	35	32	637.844	321.9	10110.2		35	34	494.588	287.417	7043.83		35	97	555.093	273.625	27302.4		35	64	447.078	268.269	11443.8		35	51	502.549	307.95	9924.55		35	42	456.119	274.429	7631
	36	70	561.786	303.878	18053.6		36	66	484.548	263.259	14605.1		36	60	463.033	275.312	11263.2		36	60	552.967	278.75	16453		36	51	504.882	293.031	10804.4		36	24	404.833	276.261	3085.74
	37	58	534.397	286.036	14404.9		37	32	450.656	291.375	5097		37	69	323.159	279.179	3034.68		37	60	549.517	288.321	15671.7		37	69	550.928	316.6	16168.6		37	51	478.373	275.625	10340.1
	38	51	622.471	279.441	17494.5		38	26	402.769	291.942	2881.5		38	52	721.25	287.917	22533.3		38	60	451.883	278.17	10422.8		38	34	577.765	314.125	8963.75		38	26	403.769	282.5	3153
	39	72	551.5	288.357	18946.3		39	74	364.613	292.034	5370.82		39	51	624.549	275.423	17805.4		39	36	423.5	279.156	5196.38		39	65	596.5	293	19727.5		39	26	383.154	291.594	2380.56
	40	37	635.378	284.536	12981.2		40	61	530.574	288.571	14762.1		40	37	376.649	306.278	2603.72		40	64	409.219	290.018	7628.88		40	44	525.523	295.833	10106.3		40	32	406.656	304.5	3269
	41	64	446.172	275.99	10891.7		41	70	434.2	278.625	10890.2		41	72	499.097	303.312	14096.5		41	70	362.443	296.429	4621		41	37	510.054	273.25	8761.75		41	31	695.323	311.906	11885.9
	42	70	582.243	293.84	20188.2		42	51	435.843	276.7	8116.3		42	86	572.733	303.8	23128.2		42	96	544.802	287	24749		42	72	545.403	277.119	19316.4		42	52	458.327	286	8961
	43	64	511.812	292.176	14056.7		43	58	510.81	279.188	13434.1		43	69	461.783	302.857	10965.9		43	89	422.483	289.375	11846.6		43	51	424.627	275.266	7617.45		43	60	529.967	287	14578
	44	70	564.457	292.773	19017.9		44	71	496.735	266.808	16324.9		44	34	416.382	309.429	3636.43		44	70	503.057	283.485	15370		44	60	422.483	287.824	8079.59		44	44	343.841	296.182	2097
	45	70	547.943	275.429	19076		45	34	479.765	293.714	6325.71		45	60	456.983	302.824	9249.59		45	61	518.426	286.609	14140.8		45	51	436.137	279.029	8012.5		45	70	408	276.922	9175.49
	46	69	536.261	270.054	18368.2		46	32	352.594	280.583	2304.33		46	37	368.135	310.531	2131.34		46	60	436.467	279.176	9437.41		46	44	599.909	243.992	15660.3		46	51	408.333	287.6	6157.4
	47	69	440.855	276.529	11338.5		47	59	366.156	282.25	4950.47		47	48	543.042	302.225	11559.2		47	44	394.636	286.375	4763.5		47	59	513.484	264.75	14675.3		47	69	430.855	286.516	9959.39
	48	69	554.957	290.704	18233.4		48	60	607.667	282.75	19495		48	69	342.275	303.05	2706.55		48	52	452.365	295.15	8175.2		48	56	384.714	261.643	6892		48	58	474.172	262.5	12277
	49	52	606.865	296.027	16163.6		49	72	491.125	284.6	14869.8		49	69	571.681	305.9	18338.9		49	64	418.797	275.043	9200.26		49	59	352.068	301.833	2963.86		49	26	367.308	280.625	2253.75
	50	70	379.586	282.863	6770.61		50	36	373.222	272.406	3629.37		50	36	461.056	304.2	5646.8		50	80	366.062	288.688	6190		50	77	358.231	269.269	6850.04		50	44	374.705	283.312	4021.25
	51	69	582.594	280.95	20813.5		51	23	478.304	276.4	4643.8		51	44	376.636	304.414	3177.77		51	64	507.625	274.304	14932.6		51	44	389.159	269	5287		51	68	627.132	301.667	22131.7
	52	64	364.922	275.357	5732.14		52	52	557.308	274.438	14709.3		52	98	429.367	304.667	12220.7		52	52	356.365	304.286	2708.14		52	48	369	274.091	4555.64		52	79	423.392	263.429	12637.1
	53	52	450.212	295.523	8043.82		53	42	468.071	311.028	6595.83		53	60	461.7	304.873	9409.62		53	34	374.324	285.9	3006.4		53	31	337.903	304.25	1043.25		53	52	547.827	277.588	14052.4
	54	80	556.212	293.833	20990.3		54	60	454.433	314.5	8396		54	60	495.35	316.855	10709.7		54	79	429.62	274.702	12238.5		54	28	642.357	281.889	10093.1		54	60	404.4	281.6	7368
	55	64	435.688	301.177	8608.65		55	51	432.431	267.043	8434.78		55	64	582.797	276.049	19631.9		55	60	459.65	285.688	10437.8		55	34	378.676	243.992	4579.27		55	52	443.346	280.05	8491.4
	56	64	537.797	284.957	16181.7		56	60	581.1	287.4	17622		56	79	499.342	281.548	17205.7		56	44	569.932	278.5	12823		56	52	523.981	281.071	12631.3		56	70	458.629	307.765	10560.5
	57	32	483.938	295.5	6030		57	51	507.314	308.375	10145.9		57	72	448.333	293	11184		57	69	554.957	307.727	17058.8		57	26	411.962	291.607	3129.21		57	80	487.512	333	12361
	58	80	424.113	291.615	10599.8		58	68	423.103	267.562	10576.7		58	79	596.316	279.571	25022.9		58	69	564.884	298.5	18380.5		58	34	406.206	287.6	4032.6		58	44	376.364	315.556	2675.56
	59	44	562.659	279.6	12454.6		59	51	464.686	275.038	9672.04		59	44	639.659	262.625	16589.5		59	51	540.098	301.75	12155.8		59	44	360.682	296.382	2829.18		59	32	409.688	314	3062
	60	69	536.261	274.386	18069.3		60	86	568.453	298.844	23186.4		60	58	533.793	281.583	14628.2		60	75	563.467	304.031	19457.7		60	60	565.683	276.7	17339		60	72	371.958	305.524	4783.29
	61	79	565.633	277.6	22754.6		61	37	585.622	275.417	11477.6		61	44	459.795	283.312	7765.25		61	37	583.865	287.24	10975.1		61	34	531.412	296.795	7976.95		61	28	430.857	275.33	4354.76
	62	60	521.65	282.456	14351.6		62	68	570.544	276.207	20014.9		62	79	685.468	295.479	30809.1		62	36	594.806	300.189	10606.2		62	37	516.757	286.647	8514.06		62	31	469.742	272.458	6115.79
	63	51	588.627	269.519	16274.6		63	24	516.833	313.15	4888.4		63	70	406.857	295.304	7808.75		63	60	531.467	303.625	13670.5		63	75	457.96	285.306	12949		63	36	426.222	276.354	5395.25
	64	44	627.636	272.477	15627		64	67	356.625	329.889	1791.32		64	70	400.086	303.885	6734.08		64	104	641.712	269.35	38725.6		64	52	494.212	311.667	9492.33		64	58	445.655	281.625	9513.75
	65	60	599.05	277.35	19302		65	34	347.824	309.125	1315.75		65	51	463.373	283.654	9165.64		65	34	313.088	283.286	1013.29		65	54	546.611	321.125	12176.2		65	80	409.387	326.621	6621.34
	66	64	364.859	290.778	4741.22		66	87	327	279.25	4154.25		66	52	445.6	274.765	8883.44		66	28	380.929	274.812	2971.25		66	64	468.172	315	9803		66	52	429.231	303	6564
	67	64	575.906	289.75	18314		67	34	354.618	278.5	2588		67	31	523.484	293.189	7139.14		67	34	337.265	280.062	1944.87		67	80	584.163	321.455	21016.6		67	69	502.493	287.125	14860.4
	68	86	544.674	282.214	22571.6		68	31	382.516	293	2775		68	52	329.173	290.306	2021.11		68	32	521.719	278.527	7782.12		68	70	468.029	276.111	13434.2		68	36	329.611	298.083	1135
	69	70	462.886	284.438	12491.4		69	44	478.886	292.167	8215.67		69	84	741.738	275.286	39182		69	34	519.765	275.917	8290.83		69	58	454.517	284.556	9857.78		69	51	381.902	314	3463
	70	86	510.547	295.806	18467.7		70	34	474.706	283.328	6506.86		70	79	425.772	278.5	11634.5		70	72	495.694	283.65	15267.2		70	69	391.304	268.694	8460.08		70	28	479.107	303.958	4904.17
	71	70	587.157	300.049	20097.6		71	32	630.156	276.136	11328.6		71	26	451.923	281.15	4440.1		71	42	571.048	269.75	12654.5		71	84	541.762	281.917	21827		71	61	386.607	298.557	5371.03
	72	37	472.108	295.312	6541.44		72	48	601.604	282.95	15295.4		72	34	445.324	278.094	5685.8		72	51	381.784	271.111	5644.33		72	58	484.603	287.286	11444.4		72	112	428.83	316.25	12609
	73	52	348.269	269.75	4083		73	115	467.826	281.963	21374.3		73	58	524.828	274.821	14500.4		73	52	387.692	283.918	5396.26		73	61	415.197	273.486	8644.32		73	80	318.637	320.278	-131.222
	74	60	376.3	261.646	6879.25		74	69	497.797	262.35	16245.8		74	44	499.023	287.769	9295.15		74	34	478.118	293.375	6281.25		74	64	529.203	272.571	16424.4		74	60	424.75	286.667	8285
	75	64	361.125	259.929	6476.57		75	34	487.5	269.765	7403		75	37	448.324	305.917	5269.08		75	34	378.676	285.455	3169.55		75	60	471.05	258.357	12761.6		75	70	372.943	291.647	5690.71
	76	70	355.114	264.812	6321.12		76	52	565.154	289.5	14334		76	61	722.984	280.875	26968.6		76	52	452.865	278.375	9073.5		76	60	485.233	274.952	12616.9		76	104	338.192	284	5636
	77	42	518.405	267.512	10537.5		77	60	541.617	279.347	15736.2		77	52	385.75	287.694	5098.89		77	70	516.8	275.429	16896		77	37	523.649	293.625	8510.88		77	31	773.71	279.541	15319.2
	78	60	478.867	270.028	12530.3		78	28	357.571	326.197	878.492		78	32	389.781	291.846	3133.92		78	52	389.846	275.688	5936.25		78	75	507.12	298.381	15655.4		78	40	654.45	266.25	15528
	79	72	495.694	272.826	16046.5		79	36	362.583	287.9	2688.6		79	51	444.627	268.49	8983		79	44	421.614	284.419	6036.55		79	102	519.804	299.517	22469.2		79	52	432.462	293.672	7217.06
	80	60	393.033	276.324	7002.59		80	32	591.094	284.519	9810.38		80	51	424.647	279.41	7407.1		80	44	580.636	281.405	13166.2		80	52	486.5	292.562	10084.8		80	54	410.315	291.889	6395
	81	86	505.86	277.15	19669.1		81	44	546.455	300.333	10829.3		81	69	420.913	295.129	8679.1		81	52	422.058	294.917	6611.33		81	69	453.464	298.107	10719.6		81	70	435.886	301.25	9424.5
	82	60	378.117	279.405	5922.71		82	70	374.843	291.2	5855		82	44	393.182	300.323	4085.81		82	61	528.066	279	15193		82	64	478.156	287.833	12180.7		82	60	531.3	270.929	15622.3
	83	77	601.788	295.125	23613.1		83	85	404.506	273.059	11173		83	42	402.857	302.214	4227		83	32	376	277.3	3158.4		83	58	460	293.905	9633.52		83	72	424.208	276	10671
	84	89	493.989	295.5	17665.5		84	37	382.973	261.45	4496.35		84	70	509.957	277.375	16280.7		84	96	658.396	275	36806		84	86	568.802	267.625	25901.2		84	51	398.176	284.417	5801.75
	85	86	432.837	295.406	11819.1		85	60	487.45	292.154	11717.8		85	52	432.5	274.29	8226.9		85	34	533.882	280.909	8601.09		85	60	477	264	12780		85	52	478.135	279.857	10310.4
	86	60	552.05	263.688	17301.8		86	44	446.227	297.25	6555		86	70	435.886	279.619	10938.7		86	64	509.812	286.273	14306.5		86	42	503.786	267.9	9907.2		86	72	411.528	276.333	9734
	87	44	417.159	282.682	5917		87	48	513.479	285.333	10951		87	31	546.742	276.6	8374.4		87	34	421.294	281.588	4750		87	62	529.468	317	13173		87	64	423	276.917	9349.33
	88	52	550.308	278	14160		88	79	582.646	277.432	24111.8		88	60	469.883	280.167	11383		88	51	553.255	279.286	13972.4		88	96	517.156	339.167	17087		88	44	398.568	279.536	5237.43
	89	86	415.302	281.5	11507		89	44	496.159	294.333	8880.33		89	34	351.824	281.833	2379.67		89	37	478.541	305.743	6393.51		89	60	474.6	341.6	7980		89	116	649.422	276.346	43276.8
	90	61	380.361	285.25	5801.75		90	69	550.928	288.417	18113.2		90	44	342.727	273.875	3029.5		90	64	433.781	271.759	10369.4		90	48	408.125	301.5	5118		90	52	329.442	283.061	2411.82
	91	80	385.025	274.05	8878		91	37	451.919	291	5954		91	58	476.897	270	12000		91	52	543.212	285.75	13388		91	80	451.375	301.05	12026		91	34	345.059	284.714	2051.71
	92	44	457.182	296.194	7083.44		92	32	467.75	277	6104		92	44	403.614	276.857	5577.29		92	36	609.694	272.938	12123.2		92	44	508.614	293.875	9448.5		92	96	471	280.95	18244.8
	93	86	479.64	289.227	16375.5		93	32	548.969	275.333	8756.33		93	70	429.314	305.812	8645.12		93	51	541.667	270.426	13833.3		93	96	557.021	279.75	26618		93	64	467.391	290	11353
	94	70	383.986	283.041	7066.13		94	48	497.562	279.714	10456.7		94	64	433.828	282	9717		94	48	782.271	292.225	23522.2		94	32	423.375	278.9	4623.2		94	36	598.889	299.286	10785.7
	95	60	458.583	280.529	10683.2		95	42	344.643	302.667	1763		95	52	447.827	278.5	8805		95	48	537.25	299.5	11412		95	11	441.273	284.875	1720.38		95	51	417.039	298.647	6038
	96	64	452.312	279	11092		96	31	408.129	278.66	4013.55		96	52	454.769	278.364	9173.09		96	52	515.5	274.333	12540.7		96	51	565.333	320.75	12473.7		96	79	373.544	273.952	7867.76
	97	64	349	292.5	3616		97	28	405.071	269.125	3806.5		97	28	654.75	295.071	10071		97	32	376.469	278.8	3125.4		97	70	471.543	274.082	13822.3		97	17	610.529	277.5	5661.5
	98	70	362.986	280.333	5785.67		98	26	403.269	281.286	3171.57		98	60	378.6	293.85	5085		98	34	583.5	271.5	10608		98	34	479.618	279.556	6802.11		98	84	713.452	295.87	35077
	99	86	442.372	278.65	14080.1		99	34	371.882	281.917	3058.83		99	44	430.932	289.062	6242.25		99	69	434.043	279.774	10644.6		99	32	388.5	287.192	3241.85		99	44	476.932	283.714	8501.57
	100	60	454.117	317	8227		100	16	315.062	278.885	578.846		100	44	473.409	288.25	8147		100	28	833.75	281.025	15476.3		100	51	497.49	292.636	10447.5		100	69	511.261	293.471	15027.5
	Average				12693.7		Average				9210.77		Average				10068.2		Average				11513.6		Average				10048.7		Average				8536.67
	Endosome	Puncta (Mean*Area) - CP (Mean*Area)																	Endosome	Puncta (Mean*Area) - CP (Mean*Area)
	relative intensity (mutant / WT)
	1st assay	0.907032
	2nd assay	1.09097
	3rd assay	0.847881

## Sheet: Fig1e (Statistics)
	Numerical data								Statistical analysis using Graphpad Prism 6.0
		WT	sla2D	sac6D scp1D	end3D	myo3D myo5D	sac6D scp1D rom1D		ANOVA summary							Tukey's multiple comparisons test result
	1st assay	1	1.07152	0.951379	1.07921	0.942016	0.907032		F	1.09							Mean Diff.	95% CI of diff.	Significant?	Summary
	2nd assay	1	1.00446	0.809956	0.924976	1.0501	1.09097		P value	0.4143						WT vs. sla2Δ	0.006667	-0.3200 to 0.3334	No	ns
	3rd assay	1	0.911154	0.959855	1.23254	1.28892	0.847881		P value summary	ns						WT vs. sac6Δ scp1Δ	0.09333	-0.2334 to 0.4200	No	ns
									Are differences among means statistically significant? (P < 0.05)	No						WT vs. end3Δ	-0.07667	-0.4034 to 0.2500	No	ns
									R square	0.3123						WT vs. myo3Δ myo5Δ	-0.09333	-0.4200 to 0.2334	No	ns
																WT vs. sac6Δ scp1Δ rom1Δ	0.05	-0.2767 to 0.3767	No	ns
									Brown-Forsythe test							sla2Δ vs. sac6Δ scp1Δ	0.08667	-0.2400 to 0.4134	No	ns
									F (DFn, DFd)	0.8192 (5, 12)						sla2Δ vs. end3Δ	-0.08333	-0.4100 to 0.2434	No	ns
									P value	0.5589						sla2Δ vs. myo3Δ myo5Δ	-0.1	-0.4267 to 0.2267	No	ns
									P value summary	ns						sla2Δ vs. sac6Δ scp1Δ rom1Δ	0.04333	-0.2834 to 0.3700	No	ns
									Significantly different standard deviations? (P < 0.05)	No						sac6Δ scp1Δ vs. end3Δ	-0.17	-0.4967 to 0.1567	No	ns
																sac6Δ scp1Δ vs. myo3Δ myo5Δ	-0.1867	-0.5134 to 0.1400	No	ns
									ANOVA table	SS	DF	MS	F (DFn, DFd)	P value		sac6Δ scp1Δ vs. sac6Δ scp1Δ rom1Δ	-0.04333	-0.3700 to 0.2834	No	ns
									Treatment (between columns)	0.07733	5	0.01547	F (5, 12) = 1.090	P = 0.4143		end3Δ vs. myo3Δ myo5Δ	-0.01667	-0.3434 to 0.3100	No	ns
									Residual (within columns)	0.1703	12	0.01419				end3Δ vs. sac6Δ scp1Δ rom1Δ	0.1267	-0.2000 to 0.4534	No	ns
									Total	0.2476	17					myo3Δ myo5Δ vs. sac6Δ scp1Δ rom1Δ	0.1433	-0.1834 to 0.4700	No	ns
									Data summary
									Number of treatments (columns)	6
									Number of values (total)	18

## Sheet: Fig2b
	Numerical data								Statistical analysis using Graphpad Prism 6.0
			1st assay	2nd assay	3rd assay	Average	Average (%)		Chi-square test for trend result
	BFA (-)	End	0	0	0	0	0			BFA (-) vs (+)
		End+Vac	3	3	7	4.33333	8.66667		Chi-square, df	186.1, 1
		Vac	47	47	43	45.6667	91.3333		P value	< 0.0001
	BFA(+)	End	46	47	50	47.6667	95.3333		P value summary	****
		End+Vac	4	3	0	2.33333	4.66667		One- or two-tailed	NA
		Vac	0	0	0	0	0		Statistically significant? (alpha<0.05)	Yes
									Data analyzed
									Number of rows	3
									Number of columns	2

[truncated: 40 more sheets: Fig2c, Fig2e, Fig2g (BFA), Fig2g (Statistics), Fig2i (Monensin), Fig2i (Statistics), Fig3c, Fig3d (arf1), Fig3d (ent3 ent5), Fig3d (apl4 gga1 gga2), Fig3d (ent3), Fig3d (ent5), Fig3d (apl4), Fig3d (gga1 gga2), Fig3d (Statistics), Fig3f, Fig4a, Fig4c, Fig4f, Fig4h …]
