# Supplementary material for: Rab5-mediated endosome formation is regulated at the trans-Golgi network
Source: Commun Biol. 2019 Nov 15;2:419. doi: 10.1038/s42003-019-0670-5 (PMC6858330; doi:10.1038/s42003-019-0670-5)
Supplement: Supplementary file 4 — Supplementary Data 2 [file 42003_2019_670_MOESM4_ESM.xlsx]

## Sheet: Data list
	Figure No.	Data shown in the graph	Statistical method
	Supplementary Figure 1b	FM4-64 localization in endocytosis-defective mutants	Chi-square test for trend
	Supplementary Figure 1d	Localization of GFP-Vps21p in sac6 scp1 mutant	Unpaired t-test with Welch's correction
	Supplementary Figure 1f	Number of GFP-Vps21p endosome in LatA-treated cells	Unpaired t-test with Welch's correction
	Supplementary Figure 1g	Relative intensity of GFP-Vps21p endosome in LatA-treated cells	Unpaired t-test with Welch's correction
	Supplementary Figure 1i	Number of Vps8-GFP endosome in sac6 scp1 mutant	Unpaired t-test with Welch's correction
	Supplementary Figure 1j	Relative intensity of Vps8-GFP endosome in sac6 scp1 mutant	Unpaired t-test with Welch's correction
	Supplementary Figure 2c	Colocalization of GFP-Vps21p with endocytosed Alexa-alpha-factor in BFA-treated cells	Two-way ANOVA with Tukey's post-hoc test
	Supplementary Figure 2e	Localization of GFP-Vps21p in BFA-treated cells	Two-way ANOVA with Tukey's post-hoc test
	Supplementary Figure 3b	Alexa-alpha-factor localization in Monensin-treated cells	Chi-square test for trend
	Supplementary Figure 3c	Number of Alexa-alpha-factor-labed endosome in Monensin-treated cells	Two-way ANOVA with Bonferroni's post-hoc test
	Supplementary Figure 3d	Colocalization of GFP-Vps21p with endocytosed Alexa-alpha-factor in Monensin-treated cells	Two-way ANOVA with Tukey's post-hoc test
	Supplementary Figure 3f	FM4-64 localization in Monensin-treated cells	Chi-square test for trend
	Supplementary Figure 4d	Relative intensity of GFP-Vps21p endosome in Monensin-treated cells	Two-way ANOVA with Tukey's post-hoc test
	Supplementary Figure 5b	Colocalization of GFP-Vps21p with Hse1-tdTomato in TGN-derived traffic-defective mutants	One-way ANOVA with Tukey's post-hoc test
	Supplementary Figure 7a	Relative expression levels of Vps9p under the control of VPS9 or ZWF1 promoter	Unpaired t-test with Welch's correction
	Supplementary Figure 7c	Number of GFP-Vps9p puncta in TGN-derived traffic-defective mutants (under the control of ZWF1 promoter)	One-way ANOVA with Tukey's post-hoc test
	Supplementary Figure 7f	Lifetime of GFP-Vps9p puncta in ENT3/5-deleted mutant (under the control of ZWF1 promoter)	Unpaired t-test with Welch's correction
	Supplementary Figure 7h	Relative intensity of GFP-Vps9p at the Class E compartment	Unpaired t-test with Welch's correction
	Supplementary Figure 8c	Localization of GFP-Vps21p at the vacuole in msb3D background cells	One-way ANOVA with Tukey's post-hoc test
	Supplementary Figure 8d	Relative intensity of GFP-Ypt31p puncta in trs120kd mutant	Unpaired t-test with Welch's correction
	Supplementary Figure 8f	Relative intensity of GFP-Vps21p endosome in trs120kd mutant	Two-way ANOVA with Bonferroni's post-hoc test
	Supplementary Figure 8g	Relative intensity of GFP-Vps21p at the vacuole in msb3D background cells	Two-way ANOVA with Bonferroni's post-hoc test

## Sheet: FigS1b
	Numerical data							Statistical analysis using Graphpad Prism 6.0
			1st assay	2nd assay	3rd assay	Average		Table Analyzed	WT vs vps9D muk1D	WT vs sac6D scp1D	WT vs sac6D scp1D rom1D	vps9D muk1D vs sac6D scp1D	vps9D muk1D vs sac6D scp1D rom1D	sac6D scp1D vs sac6D scp1D rom1D
	WT	PM	0	0	0	0
		PM+end/vac	11	5	8	8		Chi-square test for trend
		end/vac	17	31	18	22		Chi-square, df	65.36, 1	146.8, 1	157.2, 1	148.2, 1	160.6, 1	40.02, 1
		vac	72	54	74	66.6667		P value	< 0.0001	< 0.0001	< 0.0001	< 0.0001	< 0.0001	< 0.0001
	vps9D muk1D	PM	0	0	0	0		P value summary	****	****	****	****	****	****
		PM+end/vac	8	4	8	6.66667		One- or two-tailed	NA	NA	NA	NA	NA	NA
		end/vac	92	96	92	93.3333		Statistically significant? (alpha<0.05)	Yes	Yes	Yes	Yes	Yes	Yes
		vac	0	0	0	0
	sac6D scp1D	PM	17	25	16	19.3333		Data analyzed
		PM+end/vac	83	75	84	80.6667		Number of rows	4	4	4	4	4	4
		end/vac	0	0	0	0		Number of columns	2	2	2	2	2	2
		vac	0	0	0	0
	sac6D scp1D rom1D	PM	58	61	69	62.6667
		PM+end/vac	42	39	31	37.3333
		end/vac	0	0	0	0
		vac	0	0	0	0

## Sheet: FIgS1d
	Numerical data					Statistical analysis using Graphpad Prism 6.0
	Marker		Hse1-tdTom (E.E.)			Unpaired t-test with Welch's correction result
	Puncta #		GFP puncta with tdTom	Total GFP puncta		Column B	sac6Δ scp1Δ
	1st assay	WT	85	106		vs.	vs.
		sac6D scp1D	75	112		Column A	WT
	2nd assay	WT	73	107
		sac6D scp1D	79	104		P value	0.2609
	3rd assay	WT	82	105		P value summary	ns
		sac6D scp1D	68	112		Significantly different? (P < 0.05)	No
						One- or two-tailed P value?	Two-tailed
	Colocalization (%)		WT	sac6D scp1D		Welch-corrected t, df	t=1.315 df=3.874
	1st assay		80.1887	66.9643
	2nd assay		68.2243	75.9615		How big is the difference?
	3rd assay		78.0952	60.7143		Mean ± SEM of column A	75.50 ± 3.700, n=3
						Mean ± SEM of column B	67.90 ± 4.440, n=3
						Difference between means	-7.600 ± 5.779
						95% confidence interval	-23.85 to 8.654
						R squared	0.3086

## Sheet: FigS1f
	Numeerical data				Statistical analysis using Graphpad Prism 6.0
	#	LatA(-)	LatA(+)		Unpaired t-test with Welch's correction result
	1	5	9		Column B	LatA (+)
	2	7	10		vs.	vs.
	3	8	3		Column A	LatA (-)
	4	10	4
	5	3	2		P value	0.6817
	6	4	5		P value summary	ns
	7	6	6		Significantly different? (P < 0.05)	No
	8	5	7		One- or two-tailed P value?	Two-tailed
	9	7	5		Welch-corrected t, df	t=0.4105 df=297.9
	10	8	4
	11	9	6		How big is the difference?
	12	11	7		Mean ± SEM of column A	6.473 ± 0.2052, n=150
	13	12	8		Mean ± SEM of column B	6.593 ± 0.2081, n=150
	14	4	9		Difference between means	0.1200 ± 0.2923
	15	5	3		95% confidence interval	-0.4552 to 0.6952
	16	6	2		R squared	0.0005654
	17	7	4
	18	6	6		F test to compare variances
	19	8	7		F,DFn, Dfd	1.028, 149, 149
	20	4	8		P value	0.8642
	21	10	11		P value summary	ns
	22	11	12		Significantly different? (P < 0.05)	No
	23	4	3
	24	5	5
	25	6	6
	26	3	7
	27	4	7
	28	3	6
	29	5	8
	30	4	7
	31	3	9
	32	6	8
	33	8	7
	34	9	6
	35	9	9
	36	9	10
	37	11	4
	38	12	3
	39	5	2
	40	6	4
	41	5	5
	42	7	7
	43	8	11
	44	8	7
	45	7	8
	46	6	9
	47	5	8
	48	3	7
	49	4	5
	50	7	3
	51	4	2
	52	6	3
	53	7	10
	54	8	13
	55	9	4
	56	11	5
	57	12	6
	58	2	7
	59	4	8
	60	5	7
	61	6	9
	62	5	3
	63	6	5
	64	7	6
	65	8	7
	66	9	8
	67	8	7
	68	7	6
	69	7	5
	70	7	9
	71	8	9
	72	9	8
	73	10	9
	74	12	8
	75	14	7
	76	4	8
	77	5	9
	78	4	3
	79	6	2
	80	6	12
	81	6	4
	82	5	5
	83	7	10
	84	8	5
	85	8	6
	86	7	7
	87	8	8
	88	7	6
	89	6	4
	90	5	6
	91	4	8
	92	3	9
	93	4	8
	94	2	7
	95	3	6
	96	9	5
	97	10	4
	98	7	2
	99	5	3
	100	4	4
	101	3	4
	102	4	5
	103	15	6
	104	6	5
	105	7	6
	106	8	7
	107	9	11
	108	3	12
	109	4	13
	110	6	9
	111	5	8
	112	7	4
	113	8	5
	114	8	3
	115	9	6
	116	8	7
	117	7	8
	118	6	9
	119	5	8
	120	4	6
	121	2	5
	122	2	4
	123	3	3
	124	10	11
	125	4	12
	126	5	5
	127	6	6
	128	7	7
	129	8	4
	130	6	5
	131	5	7
	132	4	8
	133	5	9
	134	6	8
	135	8	7
	136	9	6
	137	8	5
	138	7	4
	139	7	3
	140	8	4
	141	11	8
	142	3	5
	143	4	5
	144	5	6
	145	4	9
	146	4	8
	147	5	12
	148	6	11
	149	7	10
	150	8	9

## Sheet: FigS1g (LatA)
	WT																		sla2D
	1st assay						2nd assay						3rd assay						1st assay						2nd assay						3rd assay
					Endosome						Endosome						Endosome						Endosome						Endosome						Endosome
	Cell #	Area	Puncta	Cytoplasm	Puncta-CP		Cell #	Area	Puncta	Cytoplasm	Puncta-CP		Cell #	Area	Puncta	Cytoplasm	Puncta-CP		Cell #	Area	Puncta	Cytoplasm	Puncta-CP		Cell #	Area	Puncta	Cytoplasm	Puncta-CP		Cell #	Area	Puncta	Cytoplasm	Puncta-CP
	1	60	519.383	286.739	13958.7		1	32	370.125	271.81	3146.1		1	51	404.784	286.969	6008.59		1	69	333.725	282.206	3554.79		1	86	447.023	279.6	14398.4		1	52	501.423	289.804	11004.2
	2	69	475.435	284.636	13165.1		2	69	363.029	280.405	5701.03		2	21	461.333	284.333	3717		2	24	385.75	308.871	1845.1		2	69	369.464	286.594	5718.03		2	42	539.69	287.811	10578.9
	3	34	571.941	285.969	9723.06		3	52	384.135	276.357	5604.43		3	60	474.433	286.062	11302.2		3	102	336.137	327.962	833.923		3	37	350.243	290.981	2192.71		3	36	358.028	302.379	2003.34
	4	60	395.667	287.875	6467.5		4	60	563.35	266.774	17794.5		4	24	370.25	282.962	2094.92		4	80	351.363	328.444	1833.44		4	51	376.078	293.406	4216.28		4	60	451.4	303	8904
	5	52	384.327	293.308	4733		5	60	488.417	288.286	12007.9		5	60	517.183	303.55	12818		5	96	353.26	295.75	5521		5	32	374.156	294.613	2545.39		5	51	405.216	284.75	6143.75
	6	60	386	275.71	6617.42		6	52	434.5	279	8086		6	52	391.596	273.3	6151.4		6	52	336.808	271.574	3392.13		6	51	361.235	302.794	2980.5		6	72	417.028	287.529	9323.88
	7	60	356.017	266.083	5396		7	51	437.627	285	7784		7	42	353.976	269.8	3535.4		7	79	416.215	280.065	10755.9		7	34	383.147	305.25	2648.5		7	58	382.379	293.571	5150.86
	8	44	381.114	274.083	4709.33		8	64	412.953	276.05	8761.8		8	44	411.227	294.9	5118.4		8	60	345.883	290.794	3305.35		8	64	396.281	303	5970		8	31	421.258	298.643	3801.07
	9	34	358.676	270.391	3001.7		9	44	370.886	275.875	4180.5		9	80	474.762	282.417	15387.7		9	60	334.367	291.25	2587		9	69	403.826	305.324	6796.68		9	51	397	302.909	4798.64
	10	31	442	296.714	4503.86		10	44	358.136	262.571	4204.86		10	58	461.086	279.472	10533.6		10	51	337.471	335.8	85.2		10	52	350.596	303.364	2456.09		10	36	380.444	299.812	2902.75
	11	72	389.194	279.625	7889		11	32	385.75	274.9	3547.2		11	60	537.85	279.7	15489		11	54	340.308	279.5	3283.62		11	97	455.784	298.875	15220.1		11	60	475.783	306.938	10130.7
	12	51	328.686	287.038	2124.04		12	70	487.571	266.462	15477.7		12	17	352.647	283.095	1182.38		12	70	424.471	285.85	9703.5		12	70	541.343	288.882	17672.2		12	70	434.343	283.214	10579
	13	51	330.157	278.523	2633.34		13	60	381.45	286	5727		13	51	352.706	292.643	3063.21		13	86	345.919	280	5669		13	60	459.533	302.5	9422		13	64	430.609	295.154	8669.15
	14	44	379.136	282.125	4268.5		14	79	413.013	285.182	10098.6		14	44	385.523	328.25	2520		14	74	329.337	288.321	3035.12		14	70	403.557	308.308	6667.46		14	44	452.318	293.2	7001.2
	15	42	357.786	298.909	2472.82		15	51	395.843	287.805	5509.95		15	60	394.15	323.375	4246.5		15	84	383.726	289.043	7953.35		15	34	437.676	306.2	4470.2		15	51	462.157	286.688	8948.94
	16	31	426.161	282.571	4451.29		16	60	489.75	286.147	12216.2		16	51	350.882	329.344	1098.47		16	96	355.906	276.5	7623		16	44	403.523	304.85	4341.6		16	44	365.614	294.5	3129
	17	37	383.459	292.214	3376.07		17	69	538.855	293.333	16941		17	64	459.656	316.75	9146		17	68	407.118	289.731	7982.31		17	42	403.143	291.577	4685.77		17	52	517.654	298.5	11396
	18	26	309.769	288.774	545.871		18	52	396.519	281.784	5966.22		18	86	453.128	312.455	12097.9		18	64	327.047	280.5	2979		18	26	468.577	291.714	4598.43		18	37	512.243	298.5	7908.5
	19	80	402.975	272.839	10410.9		19	36	337.472	311.688	928.25		19	44	464.955	322.636	6262		19	60	312.833	270.438	2543.75		19	36	465.917	318.81	5295.86		19	44	348.818	296.844	2286.87
	20	44	303.977	285.333	820.333		20	34	344.765	302.565	1434.78		20	36	403.444	340	2284		20	64	313.109	280	2119		20	69	542.928	299.727	16780.8		20	36	410.667	288	4416
	21	70	362.729	284	5511		21	52	388.231	288.583	5181.67		21	96	398.948	272.55	12134.2		21	51	312.706	285.714	1376.57		21	52	472.288	278.667	10068.3		21	60	452.817	284	10129
	22	37	314.757	287.846	995.692		22	44	433.705	286	6499		22	80	514.325	278.5	18866		22	84	417.583	274.438	12024.2		22	51	337.275	308.75	1454.75		22	60	391.317	280.25	6664
	23	36	314.917	276.65	1377.6		23	42	427.381	275.875	6363.25		23	86	399.663	273.812	10823.1		23	97	364.567	286.583	7564.42		23	60	407.533	291.182	6981.09		23	51	493.078	288.5	10433.5
	24	52	331.981	273.188	3057.25		24	37	463.595	295.471	6220.59		24	16	341.75	278.25	1016		24	80	305.925	274.875	2484		24	60	554.867	323.667	13872		24	60	446.917	269.812	10626.3
	25	69	386.812	263.55	8505.05		25	58	504	292.667	12257.3		25	36	322.139	268.857	1918.14		25	44	375.205	270	4629		25	42	427.31	295.4	5540.2		25	69	325.406	264.875	4176.62
	26	52	350.635	272.484	4063.84		26	36	396.861	296.125	3626.5		26	16	387.438	279.514	1726.78		26	56	411.073	265.294	8163.61		26	52	448.096	305.762	7401.38		26	44	379.273	285.6	4121.6
	27	58	323.569	269.706	3124.06		27	32	330.438	306	782		27	64	403.453	296.889	6820.11		27	86	342.035	264.6	6659.4		27	58	421.948	300	7073		27	34	384.412	305.438	2685.13
	28	69	394.043	272.167	8409.5		28	60	416.967	307.667	6558		28	44	377.409	289	3890		28	88	332	259.875	6347		28	61	408.115	299.135	6647.76		28	52	384.077	292.871	4742.71
	29	69	320.522	275	3141		29	64	370.594	295.667	4795.33		29	112	385.92	278.636	12015.7		29	79	389.949	265.438	9836.44		29	69	425.594	305.548	8283.16		29	52	353.192	304.667	2523.33
	30	52	364.442	268.75	4976		30	58	464.5	293.295	9929.86		30	70	369	280.118	6221.76		30	115	382.426	283.567	11368.8		30	37	463.486	311.19	5634.95		30	37	337.216	306.75	1127.25
	31	69	361.333	263.419	6756.06		31	97	420.454	299.062	11774.9		31	70	378.214	277.9	7022		31	54	391.13	289.688	5477.88		31	69	441.957	323.719	8158.41		31	32	323.469	310.727	407.727
	32	79	488.772	268.25	17421.3		32	61	462.557	283.143	10944.3		32	36	389.556	285.125	3759.5		32	97	401.371	278.355	11932.6		32	69	423.681	300.87	8474		32	60	491.65	292.839	11928.7
	33	70	474.014	281.417	13481.8		33	52	384.154	280.083	5411.67		33	37	384.865	331.125	1988.38		33	70	337.371	276.833	4237.67		33	44	433.205	283.4	6591.4		33	44	409.295	344.438	2853.75
	34	44	394.682	265.818	5670		34	70	472.429	274.833	13831.7		34	61	372.508	339.462	2015.85		34	44	371.75	264.582	4715.38		34	32	360.469	331.05	941.4		34	42	375.048	310.353	2717.18
	35	51	381.765	268.556	5773.67		35	79	506.076	278.039	18014.9		35	70	393.786	320.969	5097.19		35	79	338.038	288.409	3920.68		35	16	324.188	288	579		35	51	397.608	294.808	5242.81
	36	60	468.767	277.333	11486		36	80	451.025	282.375	13492		36	60	360.117	305.75	3262		36	79	360.962	271	7107		36	60	398.5	326.556	4316.67		36	70	538.857	300.714	16670
	37	36	343.417	297	1671		37	72	335.722	264.444	5132		37	64	402.297	307.75	6051		37	60	403.15	277.75	7524		37	58	426.793	288.85	8000.7		37	36	390.306	293.25	3494
	38	37	409.432	297.812	4129.94		38	48	490.188	299.5	9153		38	51	440.961	316.703	6337.16		38	70	336.743	273.75	4409.5		38	36	412.833	278.833	4824		38	26	345.192	279.5	1708
	39	61	374.803	301	4502		39	37	383.676	305.083	2907.92		39	70	365.286	307.438	4049.38		39	51	354.471	269.438	4336.69		39	44	402.568	286.917	5088.67		39	58	331.086	290.438	2357.63
	40	36	354.778	282.25	2611		40	80	419.675	283.375	10904		40	88	362.795	337.103	2260.9		40	51	400.884	271.032	6622.45		40	80	511.6	285.25	18108		40	60	378.533	305.4	4388
	41	60	406.15	270.625	8131.5		41	60	497	289	12480		41	86	458.477	331.438	10925.4		41	66	374.926	278.19	6384.58		41	52	449.096	275.143	9045.57		41	37	373.162	304.714	2532.57
	42	51	373.706	270.571	5259.86		42	32	350.656	295.9	1752.2		42	60	398.267	314.5	5026		42	70	472.671	285.406	13108.6		42	51	427.275	282.469	7385.09		42	42	422.071	309	4749
	43	79	425.139	285.5	11031.5		43	34	441.059	293.417	5019.83		43	72	452.097	317	9727		43	86	391.686	297.562	8094.63		43	37	450.081	290	5923		43	64	439.781	297.875	9082
	44	97	431.897	276.471	15076.4		44	26	395.346	283.708	2902.58		44	51	377.667	323.568	2759.02		44	79	346.684	277.2	5489.2		44	69	431.797	292.35	9621.85		44	42	681.381	315.941	15348.5
	45	70	383.771	306.5	5409		45	70	362.057	291.917	4909.83		45	32	399.906	314.792	2723.67		45	89	348.82	286.654	5532.81		45	37	377.919	275.139	3802.86		45	58	586.948	294.625	16954.7
	46	51	367.176	275.462	4677.46		46	80	354.8	291.75	5044		46	42	432.429	318.167	4799		46	36	348.5	289.359	2129.06		46	36	377.111	277.188	3597.25		46	79	428.848	302.129	10010.8
	47	79	413.848	273	11127		47	69	358.101	294.5	4388.5		47	44	438.773	318.8	5278.8		47	72	318.736	275.886	3085.18		47	52	465.654	290.833	9090.67		47	69	392.043	283.129	7515.1
	48	70	340.471	276.7	4464		48	34	357.294	298.812	1988.37		48	17	398.235	293.844	1774.66		48	58	361.862	265.448	5592		48	37	435.432	290	5381		48	42	382.524	286.029	4052.76
	49	64	368.969	282.667	5523.33		49	44	340.364	324.375	703.5		49	60	429.3	289.923	8362.62		49	61	341.115	265.875	4589.62		49	60	479.417	306.857	10353.6		49	51	669	288.818	19389.3
	50	86	403.512	273.667	11166.7		50	26	386.077	293.667	2402.67		50	64	527.438	292.4	15042.4		50	64	361.156	300.586	3876.48		50	52	513.058	282.619	11982.8		50	86	558	270.5	24725
	51	70	466.371	288.111	12478.2		51	34	465.794	302.3	5558.8		51	60	415.533	303.556	6718.67		51	72	331.347	290.384	2949.37		51	32	443.594	290.429	4901.29		51	60	446.1	270	10566
	52	44	379.705	274.667	4621.67		52	34	351.176	292	2012		52	48	448.188	311.75	6549		52	97	376.959	291.932	8247.61		52	58	425.534	294.5	7600		52	31	352.258	279.091	2268.18
	53	36	401.25	277.818	4443.55		53	34	407.912	290	4009		53	70	363.586	287.5	5326		53	72	469.236	295.25	12527		53	69	542.928	295.462	17075.2		53	79	388.62	277.619	8769.1
	54	44	341.545	279.375	2735.5		54	51	395.961	284.227	5698.41		54	70	474.657	353	8516		54	69	351.754	318.75	2277.25		54	37	466.892	301.115	6133.73		54	34	392.882	289.346	3520.23
	55	37	360.595	281.65	2920.95		55	70	370.471	288.357	5748		55	64	463	340.762	7823.24		55	96	313.969	297.438	1587		55	60	455.383	300	9323		55	37	346.757	288.762	2145.81
	56	34	361.088	286.75	2527.5		56	44	321.864	316.25	247		56	42	428.976	351.375	3259.25		56	64	401.969	302.562	6362		56	44	429.773	288.846	6200.77		56	26	341.808	292.98	1269.51
	57	72	359.472	284.321	5410.86		57	60	340.05	299.478	2434.3		57	51	389.333	322.731	3396.73		57	58	370.328	310.324	3480.19		57	37	438.135	299.156	5142.22		57	42	383.952	296.559	3670.53
	58	88	348.148	269.875	6888		58	31	348.29	287.853	1873.56		58	37	373.351	333.273	1482.91		58	72	424.514	263.75	11575		58	36	450.167	283.827	5988.23		58	79	387.114	303	6645
	59	51	411.157	264.4	7484.6		59	44	339.841	282.167	2537.67		59	60	495.533	312.5	10982		59	70	437.443	283.5	10776		59	31	407.774	295.469	3481.47		59	60	451.667	331.583	7205
	60	51	470.745	268.333	10323		60	52	349.269	297.333	2700.67		60	42	350.929	293	2433		60	64	367.078	280.786	5522.71		60	96	501.479	288.912	20406.5		60	44	415.909	296.55	5251.8
	61	60	325.917	285.952	2397.86		61	32	344.312	308.625	1142		61	21	377.952	282	2015		61	70	327.129	273.857	3729		61	51	459.843	293.75	8470.75		61	70	464.7	296.375	11782.8
	62	32	422.188	280.167	4544.67		62	79	440.139	288.103	12010.9		62	69	523.478	287.45	16286		62	70	325.357	274.727	3544.09		62	97	461.186	312.5	14422.5		62	44	399.773	287.214	4952.57
	63	34	358.706	272.333	2936.67		63	51	362.235	308.125	2759.63		63	70	382.586	337.125	3182.25		63	84	383.976	278.889	8827.33		63	52	423.827	314.217	5699.7		63	64	526.141	349.648	11295.6
	64	70	383.643	289.333	6601.67		64	72	394.694	309.5	6134		64	86	340.023	334.714	456.571		64	97	440.186	288.81	14683.4		64	37	418.162	295.065	4554.61		64	51	365.843	323.569	2156
	65	70	355.5	273.818	5717.73		65	64	338.125	312.719	1626		65	34	416.176	318.75	3312.5		65	102	318.049	279.906	3890.56		65	86	478.535	309.532	14534.3		65	52	455.712	321.857	6960.43
	66	44	360.5	281.417	3479.67		66	64	373.156	309.182	4094.36		66	51	512.725	336.703	8977.16		66	98	397.531	293.381	10206.7		66	104	403.808	286.031	12248.8		66	64	642.406	341.438	19262
	67	44	351.795	299.85	2285.6		67	70	549.557	326.643	15604		67	61	460.344	302.794	9610.56		67	60	364.733	276.459	5296.43		67	52	425.981	311.261	5965.43		67	60	596.567	330.75	15949
	68	115	432	271.364	18473.2		68	58	609.897	325.071	16519.9		68	51	497.078	339.1	8056.9		68	72	388.833	289.577	7146.46		68	70	451.957	311.036	9864.5		68	44	517.545	299.692	9585.54
	69	79	400.013	293.8	8390.8		69	69	571.087	318.367	17437.7		69	51	392.314	322.714	3549.57		69	54	453.625	270.065	9912.27		69	36	444.028	278.667	5953		69	34	470.824	279.667	6499.33
	70	52	376.058	295.2	4204.6		70	115	425.157	280.643	16619.1		70	36	346.333	331.15	546.6		70	70	398.671	289.083	7671.17		70	32	466.75	274.724	6144.83		70	44	544.068	295.55	10934.8
	71	64	332.344	295.625	2350		71	52	469.462	293.5	9150		71	64	393.391	337.95	3548.2		71	62	408.393	276.188	8196.73		71	84	496.976	294	17050		71	54	335.444	315.107	1098.21
	72	86	440.767	272.182	14498.4		72	68	363.765	293	4812		72	80	462.225	297	13218		72	52	343.846	269.054	3889.19		72	84	362.774	286.636	6395.55		72	48	410.896	287.438	5926
	73	84	334.964	277.2	4852.2		73	112	350.464	301.7	5461.6		73	115	412.452	356.125	6477.62		73	48	409.229	264.357	6953.86		73	54	465.667	310.562	8375.63		73	79	373.165	300.161	5767.26
	74	69	363.71	275.905	6058.57		74	69	324.391	293.429	2136.43		74	52	396.404	357.909	2001.73		74	44	360.886	282.55	3446.8		74	96	506.656	300.627	19778.8		74	60	388.767	310.3	4708
	75	44	397.386	273.594	5446.87		75	70	409.671	294	8097		75	86	361.605	297.65	5500.1		75	52	324.462	285.2	2041.6		75	64	454.328	297.35	10046.6		75	60	367.85	286.833	4861
	76	97	403.67	261.4	13800.2		76	69	466.551	295.091	11830.7		76	32	440.469	297	4591		76	42	422.405	283	5855		76	44	358.159	323.214	1537.57		76	70	383.743	308.125	5293.25
	77	79	393.38	274.75	9371.75		77	97	422.278	301.727	11693.5		77	72	419.25	318.479	7255.5		77	86	358.07	268.333	7717.33		77	34	423.265	299.273	4215.73		77	64	369.297	295.654	4713.15
	78	98	449.622	265.969	17998.1		78	88	391.818	314.286	6822.86		78	51	493	299.667	9860		78	64	383.422	265.344	7557		78	68	442.824	305.833	9315.33		78	32	317.438	316.935	16.0645
	79	69	384.855	249	9374		79	96	555.917	274.25	27040		79	44	432.364	332.906	4376.13		79	60	351.133	273.75	4643		79	72	507.056	293.875	15349		79	31	330.226	295.094	1089.09
	80	72	336.639	273.5	4546		80	96	526.917	279.75	23728		80	89	418.764	345.706	6502.18		80	37	379.27	271.959	3970.53		80	124	474.266	292.833	22497.7		80	69	457.406	313.333	9941
	81	52	382.577	271.147	5794.35		81	60	395.667	294.159	6090.45		81	37	411.243	307.071	3854.36		81	80	408.337	271.719	10929.5		81	96	473.438	307.269	15952.2		81	69	432.13	307.429	8604.43
	82	64	398.812	282.5	7444		82	79	436.772	279.093	12456.7		82	115	409.983	302.938	12310.2		82	84	406.405	291.419	9658.77		82	80	441.2	296.286	11593.1		82	69	398.623	326.5	4976.5
	83	48	367.396	276.833	4347		83	80	533.638	291.784	19348.3		83	26	354.308	342.5	307		83	70	353.771	284.3	4863		83	64	407.562	303.95	6631.2		83	86	421.779	320.3	8727.2
	84	79	332.861	275.214	4554.07		84	69	418.884	277.5	9755.5		84	62	389.161	334.611	3382.11		84	79	389.051	312.188	6072.19		84	48	420.292	297.286	5904.29		84	61	419.082	309.542	6681.96
	85	52	367.346	274.062	4850.75		85	98	427.224	316.941	10807.8		85	72	474.931	299.25	12649		85	60	435.267	302.6	7960		85	64	448.25	286.833	10330.7		85	72	349.333	322.077	1962.46
	86	79	386.316	284.909	8011.18		86	58	400.293	337	3671		86	70	457.8	304.333	10742.7		86	72	370.486	290.507	5758.48		86	89	511	291.462	19538.9		86	52	334.558	307.667	1398.33
	87	51	350.039	282	3470		87	72	469.458	312.071	11331.9		87	44	420.227	305	5070		87	80	366.188	286.01	6414.17		87	69	379.812	306.417	5064.25		87	60	480.25	297.714	10952.1
	88	64	369.938	276	6012		88	51	311.765	294.562	877.312		88	60	385.217	298.818	5183.91		88	74	361.115	294.269	4946.62		88	60	345.45	311.75	2022		88	52	457.173	379.625	4032.5
	89	44	363.159	281	3615		89	92	353.489	281.5	6623		89	51	494.039	305.1	9635.9		89	74	342.596	293.323	3646.24		89	72	400.972	283.312	8471.5		89	52	394.654	301.833	4826.67
	90	79	487.089	270.538	17107.5		90	86	311.291	280.25	2669.5		90	68	428.706	312.625	7893.5		90	89	408.831	281.909	11296.1		90	51	458.706	288.5	8680.5		90	70	417.543	303.375	7991.75
	91	79	460.177	282.892	14005.5		91	86	393.523	299.968	8045.77		91	48	421.729	330.038	4401.15		91	70	382.371	285.036	6813.5		91	52	585.385	293.333	15186.7		91	60	387.833	278.062	6586.25
	92	60	395.517	274.75	7246		92	75	392.307	282.375	8244.88		92	51	418.51	306.471	5714		92	64	366.806	288.471	5013.5		92	60	535.25	303.062	13931.2		92	70	380.686	295.75	5945.5
	93	37	371.135	288.531	3056.34		93	69	421.522	266.5	10696.5		93	60	478.217	330.833	8843		93	64	400.688	280.068	7719.68		93	51	389.412	303.938	4359.19		93	64	466.469	290.781	11244
	94	70	378.529	285.048	6543.67		94	115	430.757	291.75	15985.7		94	88	392.705	328.353	5662.94		94	48	415.792	282.714	6387.71		94	64	437.469	322.865	7334.62		94	70	434.671	304.125	9138.25
	95	58	383.034	273.042	6379.58		95	79	392.013	294.469	7705.97		95	44	500.955	307.882	8495.18		95	70	446.029	278.121	11753.6		95	51	484.725	332.5	7763.5		95	112	407.848	306.269	11376.8
	96	70	380.471	284.182	6740.27		96	84	400.381	283.622	9807.78		96	69	480.493	298.364	12566.9		96	34	321.324	286.224	1193.38		96	51	434.49	316	6043		96	86	411.337	312.333	8514.33
	97	122	372.803	284.231	10805.8		97	64	474.328	292.792	11618.3		97	51	405.529	300.243	5369.59		97	36	368.139	282.219	3093.13		97	52	453.154	295.028	8222.56		97	64	467.812	351.708	7430.67
	98	60	366.633	283.25	5003		98	80	443.55	298.625	11594		98	70	455.471	301.414	10784		98	54	478.611	274.706	11010.9		98	80	527.6	286.387	19297		98	89	466.337	336.667	11540.7
	99	70	497.757	298.708	13933.4		99	69	368.899	295.958	5032.88		99	58	376	312.156	3702.94		99	70	404.529	278.28	8837.37		99	51	386.549	296.762	4579.14		99	60	494.917	331.75	9790
	100	80	458.45	271.765	14934.8		100	136	424.309	296.571	17372.3		100	31	386.968	301.5	2649.5		100	54	355.574	264.429	4921.86		100	70	511.929	286.346	15790.8		100	64	385.859	309.932	4859.36
	Average				6708.15		Average				7877.64		Average				6327.79		Average				6079.97		Average				8386.68		Average				7031.16
	Endosome	Puncta (Mean*Area) - CP (Mean*Area)																	Endosome	Puncta (Mean*Area) - CP (Mean*Area)
	relative intensity (LatA(+) /LatA(-))
	1st assay	0.906356
	2nd assay	1.06462
	3rd assay	1.11116

## Sheet: FigS1g (Statistics)
	Numerical data				Statistical analysis using Graphpad Prism 6.0
		LatA(-)	LatA(+)		Unpaired t-test with Welch's correction result
	1st assay	1	0.906356		Column B	LatA (+)
	2nd assay	1	1.06462		vs.	vs.
	3rd assay	1	1.11116		Column A	LatA (-)
					P value	0.7019
					P value summary	ns
					Significantly different? (P < 0.05)	No
					One- or two-tailed P value?	Two-tailed
					Welch-corrected t, df	t=0.4417 df=2.000
					How big is the difference?
					Mean ± SEM of column A	1.000 ± 0.0, n=3
					Mean ± SEM of column B	1.027 ± 0.06198, n=3
					Difference between means	0.02738 ± 0.06198
					95% confidence interval	-0.2393 to 0.2941
					R squared	0.08887

## Sheet: FigS1i
	Numeerical data				Statistical analysis using Graphpad Prism 6.0
	#	WT	sac6D scp1D		Unpaired t-test with Welch's correction result
	1	6	5		Column B	sac6Δ scp1Δ
	2	4	7		vs.	vs.
	3	3	3		Column A	WT
	4	4	6
	5	5	7		P value	0.9684
	6	6	4		P value summary	ns
	7	3	5		Significantly different? (P < 0.05)	No
	8	2	3		One- or two-tailed P value?	Two-tailed
	9	7	4		Welch-corrected t, df	t=0.03967 df=294.7
	10	8	2
	11	6	6		How big is the difference?
	12	4	5		Mean ± SEM of column A	3.927 ± 0.1124, n=150
	13	3	4		Mean ± SEM of column B	3.920 ± 0.1250, n=150
	14	2	2		Difference between means	-0.006667 ± 0.1681
	15	4	3		95% confidence interval	-0.3374 to 0.3241
	16	5	4		R squared	5.34e-06
	17	4	6
	18	6	8
	19	6	4
	20	7	4
	21	5	3
	22	4	2
	23	3	4
	24	6	6
	25	7	4
	26	4	3
	27	5	4
	28	6	3
	29	5	3
	30	3	3
	31	4	4
	32	3	2
	33	5	3
	34	4	4
	35	6	3
	36	5	4
	37	4	2
	38	3	5
	39	2	6
	40	3	5
	41	4	2
	42	3	3
	43	5	2
	44	4	4
	45	5	7
	46	4	5
	47	3	2
	48	2	5
	49	3	6
	50	4	3
	51	2	5
	52	3	5
	53	4	4
	54	3	6
	55	5	7
	56	7	2
	57	5	5
	58	3	6
	59	2	1
	60	4	6
	61	3	4
	62	3	3
	63	4	2
	64	3	3
	65	2	2
	66	3	3
	67	4	4
	68	3	3
	69	4	5
	70	5	3
	71	3	3
	72	2	2
	73	5	1
	74	2	3
	75	4	4
	76	3	6
	77	3	6
	78	5	4
	79	5	3
	80	4	5
	81	3	6
	82	2	4
	83	2	5
	84	3	4
	85	2	3
	86	5	2
	87	4	3
	88	3	4
	89	4	7
	90	5	4
	91	4	5
	92	3	6
	93	2	5
	94	4	4
	95	4	6
	96	3	5
	97	2	5
	98	6	4
	99	4	2
	100	3	5
	101	3	1
	102	8	3
	103	6	3
	104	5	3
	105	5	2
	106	6	4
	107	2	3
	108	5	2
	109	5	3
	110	3	5
	111	4	3
	112	2	1
	113	5	2
	114	2	3
	115	4	4
	116	4	6
	117	5	6
	118	6	4
	119	5	2
	120	3	4
	121	3	5
	122	5	6
	123	4	4
	124	5	5
	125	4	2
	126	3	1
	127	3	1
	128	3	3
	129	3	5
	130	2	6
	131	4	5
	132	5	4
	133	4	4
	134	3	3
	135	4	2
	136	4	3
	137	5	4
	138	3	5
	139	2	4
	140	4	3
	141	3	2
	142	2	3
	143	4	5
	144	3	6
	145	2	7
	146	3	3
	147	1	2
	148	5	3
	149	4	4
	150	6	5

## Sheet: FigS1j (sac6 scp1)
	WT																		sla2D
	1st assay						2nd assay						3rd assay						1st assay						2nd assay						3rd assay
					Endosome						Endosome						Endosome						Endosome						Endosome						Endosome
	Cell #	Area	Puncta	Cytoplasm	Puncta-CP		Cell #	Area	Puncta	Cytoplasm	Puncta-CP		Cell #	Area	Puncta	Cytoplasm	Puncta-CP		Cell #	Area	Puncta	Cytoplasm	Puncta-CP		Cell #	Area	Puncta	Cytoplasm	Puncta-CP		Cell #	Area	Puncta	Cytoplasm	Puncta-CP
	1	80	278.45	234.706	3499.52		1	60	270.467	242.674	1667.58		1	79	299.747	244.381	4373.91		1	80	297.113	236.944	4813.52		1	37	291.162	234.423	2099.34		1	26	317.346	243.769	1913
	2	48	256.271	238.333	861.024		2	37	287.919	245.547	1567.76		2	37	311.108	241.3	2582.9		2	80	278.863	240.5	3069.04		2	77	273.027	232.85	3093.63		2	60	304.25	234.081	4210.14
	3	52	272.442	235	1946.98		3	51	256.902	248.235	442.017		3	51	279.412	246.75	1665.76		3	61	276.197	239.667	2228.33		3	82	290.531	232.286	4776.09		3	34	380.059	237.667	4841.33
	4	52	279.269	236.143	2242.55		4	70	305.829	250.763	3854.62		4	32	282.062	244.431	1204.19		4	58	254.328	241.75	729.524		4	64	292.588	232.942	3817.34		4	12	292.083	243.032	588.612
	5	34	264.735	238.675	886.04		5	28	303.929	249.091	1535.46		5	12	279.833	247.125	392.496		5	44	259.545	243.281	715.616		5	56	289.438	232.863	3168.2		5	31	280.581	238.25	1312.26
	6	70	299.714	235.357	4504.99		6	44	273.341	250.717	995.456		6	16	278.875	247.818	496.912		6	26	256.654	238.923	461.006		6	64	293.958	232.605	3926.59		6	20	336.1	243.818	1845.64
	7	51	258.922	235.759	1181.31		7	60	327.733	248.971	4725.72		7	26	294.769	242.812	1350.88		7	36	251.722	239	457.992		7	74	291.833	232.4	4398.04		7	24	263.958	240.688	558.48
	8	80	257.587	233.238	1947.92		8	36	259.111	245.73	481.716		8	32	328.688	247.125	2610.02		8	69	259.406	237.038	1543.39		8	28	284.786	232.811	1455.3		8	8	339.875	244.625	762
	9	79	285.924	231.694	4284.17		9	42	280.738	243.578	1560.72		9	16	291.5	237.917	857.328		9	32	262.875	236.568	841.824		9	22	309.625	232.562	1695.39		9	11	274.455	241.75	359.755
	10	37	278.405	232.452	1700.26		10	31	276.71	240.976	1107.75		10	44	263.432	242.333	928.356		10	69	300.377	236.125	4433.39		10	76	298.545	233.7	4928.22		10	8	298.375	241.381	455.952
	11	80	278.45	236.667	3342.64		11	52	259.346	236.873	1168.6		11	16	268.188	238	483.008		11	58	273.328	235.095	2217.51		11	88	293.5	232.462	5371.34		11	16	272.312	245.875	422.992
	12	72	274	237.161	2652.41		12	32	257.156	240.429	535.264		12	34	284.618	239.294	1541.02		12	79	298.139	233.646	5094.95		12	76	273.938	232.71	3133.33		12	12	357.083	237.75	1432
	13	84	277.964	234.324	3665.76		13	52	290.5	241.25	2561		13	61	299.049	238.667	3683.3		13	60	270.983	234.042	2216.46		13	61	292.903	235.05	3529.03		13	16	299.375	233	1062
	14	60	257.767	235.565	1332.12		14	79	272.937	238.5	2720.52		14	42	308.81	243.125	2758.77		14	58	272.879	232.143	2362.69		14	76	293.577	232.932	4609.02		14	21	306	236.676	1455.8
	15	64	258.266	234.333	1531.71		15	37	270.27	240.688	1094.53		15	34	281.059	251.619	1000.96		15	79	321.747	233.824	6945.92		15	80	289.15	233.476	4453.92		15	6	319.833	238.5	487.998
	16	64	246.844	238.038	563.584		16	34	277.559	233.176	1509.02		16	32	271.938	239.714	1031.17		16	42	256.738	232.812	1004.89		16	37	295	232.375	2317.12		16	20	299.05	237.75	1226
	17	51	257.863	234.791	1176.67		17	34	266.794	235.2	1074.2		17	34	286.412	238.118	1642		17	58	259.707	233.568	1516.06		17	31	291.677	234.048	1786.5		17	11	292.364	237.478	603.746
	18	70	254.129	236.688	1220.87		18	32	270.969	246.762	774.624		18	34	269.647	239.889	1011.77		18	64	246.5	233.968	802.048		18	26	298.923	233.4	1703.6		18	24	291	244	1128
	19	72	285.875	236.541	3552.05		19	34	284.412	247.569	1252.66		19	60	301.183	246.188	3299.7		19	60	273.867	232.688	2470.74		19	46	296.231	233.821	2870.86		19	8	293.25	236.346	455.232
	20	70	268.243	234.845	2337.86		20	64	282.328	241.065	2640.83		20	26	262.077	243.135	492.492		20	84	296.179	233.028	5304.68		20	56	283.875	231.571	2929.02		20	8	305	234.667	562.664
	21	70	281	230.905	3506.65		21	64	286.391	245.15	2639.42		21	34	281.559	248.269	1131.86		21	64	269.922	231.514	2458.11		21	26	258.808	237.312	558.896		21	24	302.083	235.364	1601.26
	22	80	272.3	231.882	3233.44		22	72	311.083	238.636	5216.18		22	32	312.281	247	2088.99		22	44	254.273	234	892.012		22	77	276.417	232.833	3355.97		22	24	318.375	236.677	1960.75
	23	124	287.242	232.548	6782.06		23	48	248.917	236.417	600		23	34	286.824	245.7	1398.22		23	80	278.45	230.312	3851.04		23	58	303.125	232.083	4120.44		23	32	367.625	235	4244
	24	70	290.129	231.885	4077.08		24	60	270.733	237.571	1989.72		24	26	280.769	247.226	872.118		24	89	269.124	233.308	3187.62		24	78	295.75	235.25	4719		24	16	376.062	242.375	2138.99
	25	70	245.271	235.188	705.81		25	37	263.108	239.75	864.246		25	32	291.906	252.654	1256.06		25	42	265.262	233.692	1325.94		25	17	287.294	228.917	992.409		25	34	311.471	241	2396.01
	26	31	295.484	234.692	1884.55		26	58	267.534	240.071	1592.85		26	31	325.903	255.059	2196.16		26	60	248.45	236.389	723.66		26	88	259	233.357	2256.58		26	16	289.5	242.182	757.088
	27	8	374	234.538	1115.7		27	36	302.972	235.333	2435		27	24	291.458	247.889	1045.66		27	37	262.757	232.357	1124.8		27	23	268.455	229.875	887.34		27	34	313.029	242.375	2402.24
	28	96	254.917	233.118	2092.7		28	34	270.647	241	1008		28	32	382.625	246.586	4353.25		28	52	301.712	233.385	3553		28	44	276.417	230.75	2009.35		28	44	267.682	242.222	1120.24
	29	64	274.5	235.227	2513.47		29	32	246.312	240.286	192.832		29	37	357.27	235.861	4492.13		29	48	256.125	232.4	1138.8		29	44	297.875	230.75	2953.5		29	20	288.9	239.654	984.92
	30	86	276.93	234.125	3681.23		30	44	276.477	239.2	1640.19		30	51	306.294	243.438	3205.66		30	64	270.641	233.175	2397.82		30	21	282.19	231.65	1061.34		30	37	306.865	243	2363.01
	31	37	264.459	235.214	1082.07		31	37	269.541	237.562	1183.22		31	37	310.486	241.625	2547.86		31	70	262.743	234.817	1954.82		31	68	303.375	232.471	4821.47		31	26	383.077	239.538	3732.01
	32	86	295.209	236.043	5088.28		32	34	307.294	239.625	2300.75		32	24	284.5	247.5	888		32	60	319.867	233.636	5173.86		32	26	299.538	232.417	1745.15		32	26	356.654	238.238	3078.82
	33	52	258.308	235.25	1199.02		33	26	300.654	267.438	863.616		33	26	276.577	245.5	808.002		33	84	294.298	232.9	5157.43		33	73	271.55	231.216	2944.38		33	21	363.667	241.5	2565.51
	34	80	286.325	233.688	4210.96		34	21	268.476	249.45	399.546		34	36	282.75	242.455	1450.62		34	28	265.25	235.471	833.812		34	29	292.45	231.885	1756.38		34	17	321.529	235.727	1458.63
	35	69	266.29	233.238	2280.59		35	26	248.154	242.5	147.004		35	26	272.077	237.381	902.096		35	69	279.174	239.222	2756.69		35	66	291.875	230.387	4058.21		35	16	357.75	239	1900
	36	60	277.233	239.174	2283.54		36	52	263.615	241.759	1136.51		36	34	286.265	236.727	1684.29		36	44	261.341	233.355	1231.38		36	26	274.385	232.438	1090.62		36	20	342.1	241.068	2020.64
	37	98	267.98	233.333	3395.41		37	24	279.708	237.833	1005		37	26	327.769	239.25	2301.49		37	70	299.2	234.385	4537.05		37	36	307.125	232.462	2687.87		37	26	368.115	245.091	3198.62
	38	72	280.472	234.137	3336.12		38	32	259.469	238.615	667.328		38	31	282.452	237.378	1397.29		38	60	281.85	233.375	2908.5		38	73	288.929	230.75	4247.07		38	26	324.5	250.735	1917.89
	39	96	296.979	240.385	5433.02		39	42	334.262	237.5	4064		39	21	297.619	233	1357		39	44	260.068	230.667	1293.64		39	36	295.346	233.125	2239.96		39	8	310.25	247.333	503.336
	40	64	276.281	238.441	2421.76		40	36	290.167	237.333	1902.02		40	12	387.917	237	1811		40	32	326.281	232.385	3004.67		40	65	301.571	231.983	4523.22		40	26	279.962	243.059	959.478
	41	60	261.183	237.068	1446.9		41	64	277.266	239.545	2414.14		41	31	288.871	237.333	1597.68		41	32	366.062	231.556	4304.19		41	76	311.562	232.667	5996.02		41	9	288.889	238.25	455.751
	42	60	271.533	240.083	1887		42	80	315.075	238.214	6148.88		42	34	281	238	1462		42	80	245.238	240.688	364		42	36	302.25	234	2457		42	16	317.25	236.583	1290.67
	43	64	283.078	236.531	2979.01		43	64	306.641	248.958	3691.71		43	34	325.853	237.4	3007.4		43	52	274.077	234.625	2051.5		43	21	283.905	231.75	1095.25		43	12	269	237.154	382.152
	44	79	281.987	234.583	3744.92		44	60	316.75	246.583	4210.02		44	34	290.118	238.091	1768.92		44	61	331.328	235.294	5858.07		44	65	290.778	233	3755.57		44	26	323.269	238	2216.99
	45	64	270.062	235.846	2189.82		45	60	307.483	236.55	4255.98		45	32	252.156	249.636	80.64		45	69	273.928	237.812	2492		45	55	313.375	235.5	4283.12		45	8	299.625	239.8	478.6
	46	80	296.837	232.147	5175.2		46	36	311.583	235.281	2746.87		46	32	248.5	246.875	52		46	70	270.5	236.375	2388.75		46	20	276.1	232.125	879.5		46	31	308.742	241	2100
	47	52	256.308	231.235	1303.8		47	80	314.087	238.352	6058.8		47	21	250.048	244.938	107.31		47	97	252.814	237.344	1500.59		47	16	303.625	234.556	1105.1		47	16	273	244	464
	48	86	293.465	234.885	5037.88		48	60	328.4	241.545	5211.3		48	26	287.154	245	1096		48	51	256.235	235.882	1038		48	20	308.2	231.833	1527.34		48	16	374.25	247	2036
	49	70	281.214	235.364	3209.5		49	58	286.69	235.571	2964.9		49	34	272	244.615	931.09		49	72	258.236	236.795	1543.75		49	18	308	234.188	1328.62		49	12	362.25	247.27	1379.76
	50	60	277.517	236.484	2461.98		50	69	320.768	235.208	5903.64		50	32	257.906	243.762	452.608		50	84	295.5	234.192	5149.87		50	31	269.645	233.594	1117.58		50	11	316.364	247.353	759.121
	51	124	290.032	231.871	7211.96		51	37	266.838	233.464	1234.84		51	26	271.5	243.905	717.47		51	51	258.569	234.48	1228.54		51	8	312.5	232.188	642.496		51	9	344.111	243.143	908.712
	52	86	276.349	235	3556.01		52	60	279.367	235.5	2632.02		52	31	283.097	242.781	1249.8		52	69	257	233.469	1623.64		52	21	289.095	235.647	1122.41		52	6	391.667	244.688	881.874
	53	112	288.839	231.886	6378.74		53	79	305.519	235.5	5531.5		53	8	270.375	249.923	163.616		53	64	283.078	233.065	3200.83		53	14	268.214	234.375	473.746		53	34	377.382	246.5	4449.99
	54	64	259.062	231.319	1775.55		54	58	316.259	235.065	4709.25		54	26	270.385	241.429	752.856		54	72	274	231.625	3051		54	26	287.962	233.545	1414.84		54	14	361.286	242.7	1660.2
	55	64	283.859	234.019	3189.76		55	52	295.135	234.326	3162.07		55	34	312.147	241.656	2396.69		55	60	261.75	232.692	1743.48		55	8	309.875	234.058	606.536		55	31	368.935	240.441	3983.31
	56	70	298.029	233.315	4529.98		56	32	328.625	246.062	2642.02		56	34	313.235	247.7	2228.19		56	52	267.769	234	1755.99		56	21	308.286	234.125	1557.38		56	32	283.156	240.464	1366.14
	57	58	256.397	244.977	662.36		57	70	307.043	235.462	5010.67		57	26	288.654	242.179	1208.35		57	31	250.548	234.469	498.449		57	26	297.346	233.143	1669.28		57	26	285.846	244.583	1072.84
	58	86	270.453	231.8	3324.16		58	32	316.719	244.192	2320.86		58	34	381.853	235.675	4970.05		58	32	264.312	231.971	1034.91		58	44	294.727	236.875	2545.49		58	21	329.714	239.762	1888.99
	59	70	267.057	236.238	2157.33		59	31	278.194	237.643	1257.08		59	34	373.794	236.571	4665.58		59	60	256.45	231.083	1522.02		59	32	264.312	231.75	1041.98		59	28	291.179	244.419	1309.28
	60	80	278.212	233.615	3567.76		60	44	285.023	237.088	2109.14		60	21	289.429	234.9	1145.11		60	51	291.902	231.688	3070.91		60	12	304.833	237	813.996		60	8	327.875	240.038	702.696
	61	89	249.337	240.542	782.755		61	34	267.794	238.188	1006.6		61	26	326.462	235.182	2373.28		61	64	305.031	231.314	4717.89		61	26	291.923	232.5	1545		61	21	324.048	240.85	1747.16
	62	70	300.157	242	4070.99		62	26	250.192	237.167	338.65		62	21	285.333	235.75	1041.24		62	20	307.45	230	1549		62	34	288.529	233.29	1878.13		62	16	315.625	251.5	1026
	63	97	268.536	239.967	2771.19		63	37	266.378	240.146	970.584		63	11	277	237.083	439.087		63	44	314.818	228.2	3811.19		63	16	269.062	234.472	553.44		63	16	298	246.571	822.864
	64	58	285.793	241.392	2575.26		64	24	296.792	246.083	1217.02		64	26	294.769	237.167	1497.65		64	64	272.266	232.958	2515.71		64	26	297.346	233.938	1648.61		64	20	312.85	265.333	950.34
	65	97	292.557	240.429	5056.42		65	16	276.125	236.269	637.696		65	26	272.538	234.562	987.376		65	69	300.725	233.241	4656.4		65	31	305.645	237.375	2116.37		65	36	341.861	245.731	3460.68
	66	44	260.705	238.71	967.78		66	37	269	234.941	1260.18		66	26	285.423	235.2	1305.8		66	80	268.375	235.432	2635.44		66	16	297.312	232.75	1032.99		66	51	306.294	241.423	3308.42
	67	44	261.205	236.591	1083.02		67	26	302.385	234.441	1766.54		67	26	315.654	236.125	2067.75		67	102	253.725	238.024	1601.5		67	26	277.846	234.062	1138.38		67	36	308.861	246	2263
	68	69	288.319	235.167	3667.49		68	26	274.5	236.292	993.408		68	21	323.238	237	1811		68	52	284.288	242.562	2169.75		68	82	255.083	233.625	1759.56		68	26	283.423	247.375	937.248
	69	51	273.176	236.627	1864		69	60	245.317	233.757	693.6		69	34	281.824	235.909	1561.11		69	64	278.25	238.619	2536.38		69	33	301.333	233.406	2241.59		69	20	259.55	245.875	273.5
	70	60	283.583	234.733	2931		70	36	244.306	235.952	300.744		70	31	274.645	235.75	1205.74		70	69	270.087	238.5	2179.5		70	77	296	232.389	4898.05		70	32	308.125	246.4	1975.2
	71	34	278.735	240.377	1304.17		71	34	277.559	237	1379.01		71	32	257.906	237.75	644.992		71	80	274.812	237.143	3013.52		71	31	268	231.808	1121.95		71	36	273.111	247.188	933.228
	72	86	276.942	240.234	3156.89		72	31	268.29	247	659.99		72	11	292.636	234.688	637.428		72	64	270.312	236.136	2187.26		72	69	313.222	232.778	5550.64		72	37	283.703	246.792	1365.71
	73	79	272.405	235.136	2944.25		73	36	267.139	245.818	767.556		73	16	273.812	236	604.992		73	44	259.477	237.108	984.236		73	69	284.444	231.75	3635.89		73	34	377.794	246.6	4460.6
	74	104	293.644	244.611	5099.43		74	37	270.784	245.875	921.633		74	16	386.625	239.769	2349.7		74	69	283.884	235.188	3360.02		74	72	302.625	233.905	4947.84		74	20	324.25	245.5	1575
	75	51	273.941	239.383	1762.46		75	37	289.865	247.2	1578.61		75	11	391.364	234.583	1724.59		75	64	277.031	239.059	2430.21		75	86	288.083	230.125	4984.39		75	12	309.833	246.938	754.74
	76	86	276.942	241.15	3078.11		76	34	276.088	239.381	1248.04		76	11	298.636	236.429	684.277		76	122	276.975	236.864	4893.54		76	26	282.615	232.214	1310.43		76	8	333.875	247.512	690.904
	77	86	295.349	236.196	5087.16		77	51	258.569	240.885	901.884		77	21	281.19	236.222	944.328		77	69	252.203	236.747	1066.46		77	30	306.1	232.19	2217.3		77	8	341.625	240.095	812.24
	78	70	246.357	233.15	924.49		78	60	304.383	241.961	3745.32		78	12	303.833	241.286	750.564		78	79	275.494	236.318	3094.9		78	62	292.5	233.5	3658		78	37	375.486	242.625	4915.86
	79	36	304.278	235.731	2467.69		79	36	300.028	234.5	2359.01		79	24	320.583	237.2	2001.19		79	64	276.484	247.808	1835.26		79	61	287.857	232.333	3386.96		79	37	363.459	245.222	4374.77
	80	44	304.386	246.923	2528.37		80	31	296.677	235.25	1904.24		80	14	325.929	239	1217.01		80	69	279.174	241.192	2620.76		80	78	294.75	231.545	4929.99		80	44	364.727	241.238	5433.52
	81	80	257.062	243.111	1116.08		81	36	323.111	236.182	3129.44		81	32	281.125	237.149	1407.23		81	37	263.514	232.6	1143.82		81	46	300	232.952	3084.21		81	34	286	237.679	1642.91
	82	104	295.846	234.042	6427.62		82	37	299.973	240.523	2199.65		82	34	283.559	239	1515.01		82	97	249.216	234.5	1427.45		82	62	308.167	231	4784.35		82	34	325.853	243.1	2813.6
	83	79	272.405	239	2638.99		83	44	289.727	238.216	2266.48		83	26	275.769	239.25	949.494		83	102	274.49	233.346	4196.69		83	49	299.111	234.15	3183.09		83	44	305.455	244.321	2689.9
	84	69	281.319	234.562	3226.23		84	26	270.346	240.419	778.102		84	24	287.875	242.307	1093.63		84	32	256.219	233.846	715.936		84	72	261.25	232	2106		84	34	311.735	258.4	1813.39
	85	80	296.837	233.562	5062		85	37	349.162	236.588	4165.24		85	26	285.423	236.909	1261.36		85	26	271	233.806	967.044		85	26	293.75	234.143	1549.78		85	21	286.857	258	605.997
	86	69	281.942	232.542	3408.6		86	21	274.619	237.5	779.499		86	36	308.25	240.381	2443.28		86	70	280.1	237	3017		86	88	307	232.375	6567		86	32	313.719	247	2135.01
	87	84	271.702	233.594	3201.07		87	31	271.548	235.889	1105.43		87	34	308.882	249.75	2010.49		87	97	286.309	243.5	4152.47		87	20	277.2	233.441	875.18		87	26	291.231	252.333	1011.35
	88	86	284.884	233.938	4381.36		88	36	287.917	236.25	1860.01		88	26	291.231	253.222	988.234		88	60	302.717	236.786	3955.86		88	33	297.417	231.727	2167.77		88	26	382.962	255.714	3308.45
	89	44	274.091	230.475	1919.1		89	34	273.324	239.833	1138.69		89	8	393.5	254.5	1112		89	64	252.625	234.613	1152.77		89	41	312.455	233.125	3252.53		89	32	281.125	251.333	953.344
	90	80	272.3	232.75	3164		90	51	254.961	238.75	826.761		90	16	385	251.182	2141.09		90	56	349.482	233.443	6498.18		90	84	303.762	232.094	6020.11		90	44	318.841	258.5	2655
	91	86	276.93	240.5	3132.98		91	36	287.361	242.846	1602.54		91	20	336.1	253.583	1650.34		91	97	270.907	236.5	3337.48		91	71	268.286	239.9	2015.41		91	8	305.25	252.071	425.432
	92	72	251.458	235.571	1143.86		92	34	335.235	241.433	3189.27		92	26	291.654	245.667	1195.66		92	86	272.279	239.312	2835.16		92	34	283.083	235.111	1631.05		92	26	382.923	247.5	3521
	93	64	299.859	235.625	4110.98		93	31	277.677	235	1322.99		93	26	275.769	243.667	834.652		93	58	270.155	240.75	1705.49		93	77	299.5	237	4812.5		93	11	383.273	252.286	1440.86
	94	80	251.262	234.476	1342.88		94	24	296.458	238.312	1395.5		94	32	284.969	243	1343.01		94	86	276.791	241.6	3026.43		94	21	300.619	238	1315		94	21	363.667	257.091	2238.1
	95	104	272	234.261	3924.86		95	44	338.864	236.864	4488		95	31	316.968	242.667	2303.33		95	70	269.4	237.952	2201.36		95	34	294.971	235.125	2034.76		95	20	311.45	257.154	1085.92
	96	80	272.562	234.038	3081.92		96	44	274.477	233.375	1808.49		96	20	315.7	243.143	1451.14		96	104	251.231	235.714	1613.77		96	61	297.19	235.905	3738.39		96	16	317.938	257.275	970.608
	97	58	259	231	1624		97	36	278.694	231.375	1703.48		97	32	281.781	244.625	1188.99		97	86	278.802	236.234	3660.85		97	58	285	236.167	2832.31		97	34	276.353	253.375	781.252
	98	89	274.551	233.692	3636.45		98	34	270.647	236.224	1170.38		98	26	319.538	241.625	2025.74		98	79	296.684	239.778	4495.57		98	46	280.846	233.9	2159.52		98	26	275.769	250.381	660.088
	99	80	297.137	235.429	4936.64		99	44	329.818	232	4303.99		99	37	270.162	243.091	1001.63		99	79	283.899	239.131	3536.67		99	26	294.333	238.964	1439.59		99	34	286.176	241.919	1504.74
	100	84	284.476	237.107	3979		100	51	281.373	238.861	2168.11		100	34	375.676	242.25	4536.48		100	61	253.721	236.364	1058.78		100	51	311.091	234.333	3914.66		100	31	314.839	240.45	2306.06
	Average				2901.25		Average				2053.86		Average				1589.5		Average				2527.13		Average				2685.63		Average				1734.18
	Endosome	Puncta (Mean*Area) - CP (Mean*Area)																	Endosome	Puncta (Mean*Area) - CP (Mean*Area)
	relative intensity (mutant / WT)
	1st assay	0.871047
	2nd assay	1.3076
	3rd assay	1.09102

## Sheet: FigS1j (Statistics)
	Numerical data				Statistical analysis using Graphpad Prism 6.0
		WT	sac6D scp1D		Unpaired t-test with Welch's correction result
	1st assay	1	0.871047		Column B	sac6Δ scp1Δ
	2nd assay	1	1.3076		vs.	vs.
	3rd assay	1	1.09102		Column A	WT
					P value	0.552
					P value summary	ns
					Significantly different? (P < 0.05)	No
					One- or two-tailed P value?	Two-tailed
					Welch-corrected t, df	t=0.7086 df=2.000
					How big is the difference?
					Mean ± SEM of column A	1.000 ± 0.0, n=3
					Mean ± SEM of column B	1.090 ± 0.1270, n=3
					Difference between means	0.0900 ± 0.1270
					95% confidence interval	-0.4565 to 0.6365
					R squared	0.2007

## Sheet: FigS2c
	Numerical data							Statistical analysis using Graphpad Prism 6.0
	Colocalization (%)	(min)	1st assay	2nd assay	3rd assay	Average		ANOVA summary							Tukey's multiple comparisons test result
	BFA (-)	5	86	92	84	87.3333		Source of Variation	% of total variation	P value	P value summary	Significant?				Mean Diff.	95% CI of diff.	Significant?	Summary
		10	72	68	76	72		Interaction	26.91	< 0.0001	****	Yes			BFA (-) - BFA (+)
		20	16	12	17	15		Time	55.54	< 0.0001	****	Yes			0 min	22	8.400 to 35.60	Yes	**
		30	2	0	0	0.666667		BFA	14.9	< 0.0001	****	Yes			5 min	-10.67	-24.27 to 2.933	No	ns
	BFA (+)	5	62	78	56	65.3333		ANOVA table	SS	DF	MS	F (DFn, DFd)	P value		20 min	-52	-65.60 to -38.40	Yes	****
		10	81	88	79	82.6667		Interaction	5731	3	1910	F (3, 16) = 54.13	P < 0.0001		30 min	-51.33	-64.93 to -37.73	Yes	****
		20	76	62	63	67		Time	11829	3	3943	F (3, 16) = 111.7	P < 0.0001
		30	56	46	54	52		BFA	3174	1	3174	F (1, 16) = 89.94	P < 0.0001
								Residual	564.7	16	35.29
								Number of missing values	0

[truncated: 19 more sheets: FigS2e, FigS3b, FigS3c, FigS3d, FigS3f, FigS4d (Monensin), FigS4d (Statistics), FigS5b, FigS7a, FigS7c, FigS7f, FigS7h (vps4 vs vps4 arf1), FigS7h (Statistics), FigS8c, FigS8d, FigS8f (trs120kd), FigS8f (Statistics), FigS8g (msb3 trs120kd), FigS8g (Statistics)]
